# Supplementary material for: Initial Screening of Extrachromosomal Circular DNA Candidates for Pork Meat Quality Traits Using Circle-Seq and RNA-Seq Analysis
Source: Animals (Basel). 2025 May 29;15(11):1590. doi: 10.3390/ani15111590 (PMC12153846; doi:10.3390/ani15111590)
Supplement: Supplementary file 1 [file animals-15-01590-s001.zip]

Archive with 6 entries (6 files):
- Supplementary Figures S1A and S1B.png
- Supplementary Table S1.xlsx
- Supplementary Table S2.xlsx
- Supplementary Table S3.xlsx
- Supplementary Table S4.xlsx
- Supplementary Table S5.xlsx
