# Supplementary material for: Initial Screening of Extrachromosomal Circular DNA Candidates for Pork Meat Quality Traits Using Circle-Seq and RNA-Seq Analysis
Source: Animals (Basel). 2025 May 29;15(11):1590. doi: 10.3390/ani15111590 (PMC12153846; doi:10.3390/ani15111590)
Supplement: Supplementary file 1 [file animals-15-01590-s001.zip › Supplementary Table S1.xlsx]

## Sheet: Sheet1
Supplementary Table S1. Sequencing quality of eccDNA in YN and YL groups
pig	Clean Reads(G)	Q20(%)	Q30(%)	GC Content(%)	filter_eccDNA
YN	21.09±0.74	98.01±0.26	94.00±0.48	43.00±1.54	87020
YL	19.95±0.28	98.49±0.14	94.99±0.38	41.80±0.43	78439
