# Supplementary material for: Initial Screening of Extrachromosomal Circular DNA Candidates for Pork Meat Quality Traits Using Circle-Seq and RNA-Seq Analysis
Source: Animals (Basel). 2025 May 29;15(11):1590. doi: 10.3390/ani15111590 (PMC12153846; doi:10.3390/ani15111590)
Supplement: Supplementary file 1 [file animals-15-01590-s001.zip › Supplementary Table S2.xlsx]

## Sheet: Sheet1
Supplementary Table S2. Results of RNA-seq sequencing
gene_id	YN1	YN2	YN3	YL1	YL2	YL3	Muscle_YN	Muscle_YL	log2FoldChange	pvalue	padj	gene_name	gene_chr	gene_start	gene_end	gene_strand	gene_length	gene_biotype	gene_description	Family
ENSSSCG00000036224	552.983	488.07	556.86	8.7248	17.1818	64.7586	532.637	30.2217	4.15086	8.07e-17	5.84e-13	ENSSSCG00000036224	3	57262468	57321337	+	974	protein_coding	- && sp|P0DOX7|IGK_HUMAN Immunoglobulin kappa light chain OS=Homo sapiens OX=9606 PE=1 SV=1 && PF07654:Immunoglobulin C1-set domain|PF07686:Immunoglobulin V-set domain	-
ENSSSCG00000010219	273.066	379.499	398.537	1177.85	1021.81	832.461	350.367	1010.71	-1.52931	1.89e-10	9.12e-07	ARID5B	14	65408598	65598485	+	8139	protein_coding	AT-rich interaction domain 5B [Source:VGNC Symbol;Acc:VGNC:85511] && sp|E1BLP6|ARI5B_BOVIN AT-rich interactive domain-containing protein 5B OS=Bos taurus OX=9913 GN=ARID5B PE=3 SV=1 && PF01388:ARID/BRIGHT DNA binding domain	-
ENSSSCG00000007043	3458.83	2860.69	1821.26	478.992	950.053	748.901	2713.59	725.982	1.90275	8.84e-10	3.2e-06	GPCPD1	17	14420658	14476212	-	7568	protein_coding	glycerophosphocholine phosphodiesterase 1 [Source:VGNC Symbol;Acc:VGNC:96148] && sp|Q9NPB8|GPCP1_HUMAN Glycerophosphocholine phosphodiesterase GPCPD1 OS=Homo sapiens OX=9606 GN=GPCPD1 PE=1 SV=2 && PF00686:Starch binding domain|PF03009:Glycerophosphoryl diester phosphodiesterase family	-
ENSSSCG00000033919	40.1279	50.7991	37.124	174.496	122.294	186.964	42.6837	161.251	-1.91628	1.52e-09	4.41e-06	DCLK1	11	11815357	12158826	-	8347	protein_coding	doublecortin like kinase 1 [Source:HGNC Symbol;Acc:HGNC:2700] && sp|O08875|DCLK1_RAT Serine/threonine-protein kinase DCLK1 OS=Rattus norvegicus OX=10116 GN=Dclk1 PE=1 SV=1 && PF00069:Protein kinase domain	-
ENSSSCG00000032782	682.175	758.003	690.069	1894.15	1363.43	1612.7	710.082	1623.43	-1.19317	3.9e-09	9.42e-06	PNPO	12	24192897	24201411	+	3533	protein_coding	pyridoxamine 5'-phosphate oxidase [Source:VGNC Symbol;Acc:VGNC:91611] && sp|Q9NVS9|PNPO_HUMAN Pyridoxine-5'-phosphate oxidase OS=Homo sapiens OX=9606 GN=PNPO PE=1 SV=1 && -	-
ENSSSCG00000018086	11955.2	10935.8	12921.3	5365.75	4862.45	6441.39	11937.4	5556.53	1.10326	8.08e-09	1.67e-05	ND4L	MT	11069	11365	+	297	protein_coding	NADH dehydrogenase subunit 4L [Source:NCBI gene (formerly Entrezgene);Acc:808509] && sp|P56632|NU4LM_PIG NADH-ubiquinone oxidoreductase chain 4L OS=Sus scrofa OX=9823 GN=MT-ND4L PE=1 SV=1 && -	-
ENSSSCG00000012631	159.533	138.453	176.885	360.334	499.283	362.439	158.29	407.352	-1.36409	2.83e-08	4.97e-05	LONRF3	X	97494328	97534185	+	7478	protein_coding	LON peptidase N-terminal domain and ring finger 3 [Source:VGNC Symbol;Acc:VGNC:89778] && sp|Q496Y0|LONF3_HUMAN LON peptidase N-terminal domain and RING finger protein 3 OS=Homo sapiens OX=9606 GN=LONRF3 PE=1 SV=1 && -	-
ENSSSCG00000053150	11.7448	40.8385	29.4808	109.06	204.16	131.606	27.3547	148.275	-2.43953	3.32e-08	4.97e-05	ENSSSCG00000053150	1	247032550	247039331	+	6782	protein_coding	- && sp|O00370|LORF2_HUMAN LINE-1 retrotransposable element ORF2 protein OS=Homo sapiens OX=9606 PE=1 SV=1 && -	-
ENSSSCG00000032320	141.916	220.13	177.977	53.2213	67.7165	48.0467	180.007	56.3282	1.67636	3.43e-08	4.97e-05	TCIM	17	9441766	9442086	+	321	protein_coding	transcriptional and immune response regulator [Source:VGNC Symbol;Acc:VGNC:95587] && sp|Q5E969|TCIM_BOVIN Transcriptional and immune response regulator OS=Bos taurus OX=9913 GN=TCIM PE=3 SV=1 && PF15063:Thyroid cancer protein 1	-
ENSSSCG00000036787	203.576	370.535	250.041	102.953	48.5133	47.0022	274.717	66.156	2.04813	4.16e-08	5.48e-05	APOLD1	5	59667585	59673649	-	4278	protein_coding	apolipoprotein L domain containing 1 [Source:VGNC Symbol;Acc:VGNC:103215] && sp|Q96LR9|APLD1_HUMAN Apolipoprotein L domain-containing protein 1 OS=Homo sapiens OX=9606 GN=APOLD1 PE=2 SV=2 && PF05461:Apolipoprotein L	-
ENSSSCG00000053283	76.341	108.571	86.2586	307.985	233.47	203.676	90.3901	248.377	-1.45957	2.29e-07	0.000275656	SCN3B	9	50508880	50583712	-	4141	protein_coding	sodium voltage-gated channel beta subunit 3 [Source:HGNC Symbol;Acc:HGNC:20665] && sp|Q2KI11|SCN3B_BOVIN Sodium channel subunit beta-3 OS=Bos taurus OX=9913 GN=SCN3B PE=2 SV=1 && PF07686:Immunoglobulin V-set domain	-
ENSSSCG00000031163	3200.45	3357.72	1796.14	1226.71	1062.24	870.063	2784.77	1053	1.40293	3.45e-07	0.000356663	ENSSSCG00000031163	2	13370928	13377044	-	843	protein_coding	- && sp|Q99LM3|SMTL1_MOUSE Smoothelin-like protein 1 OS=Mus musculus OX=10090 GN=Smtnl1 PE=1 SV=1 && PF00307:Calponin homology (CH) domain	-
ENSSSCG00000039651	102.767	117.535	74.2479	28.7918	14.1497	4.17797	98.1833	15.7065	2.62566	4.91e-07	0.000453303	SLC2A5	6	69507830	69535371	-	2146	protein_coding	solute carrier family 2 member 5 [Source:VGNC Symbol;Acc:VGNC:93050] && sp|P58353|GTR5_BOVIN Solute carrier family 2, facilitated glucose transporter member 5 OS=Bos taurus OX=9913 GN=SLC2A5 PE=1 SV=2 && PF00083:Sugar (and other) transporter	-
ENSSSCG00000017934	210.427	325.712	250.041	45.369	85.909	106.538	262.06	79.2721	1.72987	5.01e-07	0.000453303	CLDN7	12	52612510	52628362	-	1286	protein_coding	claudin 7 [Source:VGNC Symbol;Acc:VGNC:97930] && sp|Q3B7N4|CLD7_BOVIN Claudin-7 OS=Bos taurus OX=9913 GN=CLDN7 PE=2 SV=1 && PF00822:PMP-22/EMP/MP20/Claudin family	-
ENSSSCG00000039713	660.643	570.743	764.317	225.1	357.786	243.367	665.234	275.417	1.2728	5.33e-07	0.000453845	ENSSSCG00000039713	AEMK02000452.1	1258551	1264191	-	4110	protein_coding	ankyrin repeat domain 9 [Source:VGNC Symbol;Acc:VGNC:85347] && sp|Q96BM1|ANKR9_HUMAN Ankyrin repeat domain-containing protein 9 OS=Homo sapiens OX=9606 GN=ANKRD9 PE=1 SV=1 && -	-
ENSSSCG00000035537	102.767	87.6534	85.1668	554.025	342.625	161.896	91.8623	352.849	-1.94233	8.26e-07	0.00062938	RUNX1	13	198371837	198638189	-	7019	protein_coding	RUNX family transcription factor 1 [Source:VGNC Symbol;Acc:VGNC:92516] && sp|Q01196|RUNX1_HUMAN Runt-related transcription factor 1 OS=Homo sapiens OX=9606 GN=RUNX1 PE=1 SV=3 && PF08504:Runx inhibition domain|PF00853:Runt domain	-
ENSSSCG00000008648	163.448	144.429	456.406	34.8992	32.3422	79.3815	254.761	48.8743	2.38441	9.08e-07	0.000657408	RSAD2	3	128877186	128897815	-	4907	protein_coding	radical S-adenosyl methionine domain containing 2 [Source:VGNC Symbol;Acc:VGNC:92472] && sp|Q9MZU4|RSAD2_PIG Radical S-adenosyl methionine domain-containing protein 2 OS=Sus scrofa OX=9823 GN=RSAD2 PE=1 SV=1 && PF04055:Radical SAM superfamily|PF13353:4Fe-4S single cluster domain	-
ENSSSCG00000033695	187.916	179.291	268.603	413.556	513.433	565.071	211.937	497.353	-1.23134	1.19e-06	0.000817185	KCTD15	6	43529806	43544186	+	2878	protein_coding	potassium channel tetramerization domain containing 15 [Source:VGNC Symbol;Acc:VGNC:89394] && sp|Q0VD00|KCD15_BOVIN BTB/POZ domain-containing protein KCTD15 OS=Bos taurus OX=9913 GN=KCTD15 PE=2 SV=1 && PF02214:BTB/POZ domain	-
ENSSSCG00000031905	120.384	187.26	350.494	50.6038	60.6417	64.7586	219.379	58.668	1.90301	1.28e-06	0.000840727	KCNS3	3	119951106	119989366	-	4367	protein_coding	potassium voltage-gated channel modifier subfamily S member 3 [Source:VGNC Symbol;Acc:VGNC:89387] && sp|Q9TT17|KCNS3_RABIT Potassium voltage-gated channel subfamily S member 3 OS=Oryctolagus cuniculus OX=9986 GN=KCNS3 PE=2 SV=1 && PF00520:Ion transport protein|PF02214:BTB/POZ domain	-
ENSSSCG00000040701	1403.5	1228.14	942.294	500.804	454.812	648.63	1191.31	534.749	1.15619	1.49e-06	0.000925253	GYPC	15	25576567	25579306	-	582	protein_coding	glycophorin C (Gerbich blood group) [Source:HGNC Symbol;Acc:HGNC:4704] && sp|P04921|GLPC_HUMAN Glycophorin-C OS=Homo sapiens OX=9606 GN=GYPC PE=1 SV=1 && -	-
ENSSSCG00000008991	143.873	240.051	174.701	767.782	393.16	449.132	186.208	536.691	-1.52793	1.61e-06	0.000925253	FRAS1	8	73502717	73957375	+	14109	protein_coding	Fraser extracellular matrix complex subunit 1 [Source:VGNC Symbol;Acc:VGNC:88232] && sp|Q86XX4|FRAS1_HUMAN Extracellular matrix organizing protein FRAS1 OS=Homo sapiens OX=9606 GN=FRAS1 PE=1 SV=2 && PF03160:Calx-beta domain|PF16184:Cadherin-like|PF00093:von Willebrand factor type C domain	-
ENSSSCG00000012960	360.173	208.177	164.874	85.503	80.8555	76.248	244.408	80.8689	1.59595	1.7e-06	0.000925253	CST6	2	6323740	6325415	-	612	protein_coding	cystatin E/M [Source:VGNC Symbol;Acc:VGNC:87049] && sp|Q15828|CYTM_HUMAN Cystatin-M OS=Homo sapiens OX=9606 GN=CST6 PE=1 SV=1 && PF00031:Cystatin domain	-
ENSSSCG00000018087	117786	103784	135203	53705.5	52238.7	71498.7	118924	59147.6	1.00766	1.73e-06	0.000925253	ND4	MT	11359	12736	+	1378	protein_coding	mitochondrially encoded NADH:ubiquinone oxidoreductase core subunit 4 [Source:VGNC Symbol;Acc:VGNC:99795] && sp|O79881|NU4M_PIG NADH-ubiquinone oxidoreductase chain 4 OS=Sus scrofa OX=9823 GN=MT-ND4 PE=1 SV=2 && -	-
ENSSSCG00000009364	65.5749	40.8385	97.1774	157.919	232.46	299.769	67.8636	230.049	-1.76288	1.9e-06	0.000980784	FREM2	11	13959666	14113230	+	10328	protein_coding	FRAS1 related extracellular matrix 2 [Source:VGNC Symbol;Acc:VGNC:88234] && sp|Q5SZK8|FREM2_HUMAN FRAS1-related extracellular matrix protein 2 OS=Homo sapiens OX=9606 GN=FREM2 PE=1 SV=2 && PF16184:Cadherin-like|PF03160:Calx-beta domain	-
ENSSSCG00000018084	10585.9	7356.91	9246.05	4256.83	5158.58	3887.6	9062.97	4434.34	1.03127	1.97e-06	0.000980784	ND3	MT	10653	10998	+	346	protein_coding	mitochondrially encoded NADH:ubiquinone oxidoreductase core subunit 3 [Source:VGNC Symbol;Acc:VGNC:99794] && sp|O79880|NU3M_PIG NADH-ubiquinone oxidoreductase chain 3 OS=Sus scrofa OX=9823 GN=MT-ND3 PE=1 SV=1 && -	-
ENSSSCG00000063387	337.662	289.854	255.5	126.51	54.5775	118.028	294.339	99.7049	1.56022	2.28e-06	0.00109755	AKR1C8	10	65559508	65572895	+	1380	protein_coding	aldo-keto reductase family 1 member C4 [Source:NCBI gene (formerly Entrezgene);Acc:654406] && sp|D3ZF77|AK1CA_RAT Aldo-keto reductase family 1 member C15 OS=Rattus norvegicus OX=10116 GN=Akr1c15 PE=1 SV=1 && PF00248:Aldo/keto reductase family	-
ENSSSCG00000031706	1355.54	2369.63	5975.87	964.963	716.582	773.969	3233.68	818.505	1.98189	2.76e-06	0.00129064	ENSSSCG00000031706	2	47042505	47240103	-	9894	protein_coding	- && sp|Q8BML1|MICA2_MOUSE [F-actin]-monooxygenase MICAL2 OS=Mus musculus OX=10090 GN=Mical2 PE=1 SV=1 && PF00412:LIM domain|PF00307:Calponin homology (CH) domain|PF12130:Bivalent Mical/EHBP Rab binding domain	-
ENSSSCG00000008491	18.5959	13.9449	13.1026	54.9662	63.6737	58.4916	15.2144	59.0439	-1.95204	2.97e-06	0.00134291	QPCT	3	102792720	102823026	-	4104	protein_coding	glutaminyl-peptide cyclotransferase [Source:VGNC Symbol;Acc:VGNC:92026] && sp|Q16769|QPCT_HUMAN Glutaminyl-peptide cyclotransferase OS=Homo sapiens OX=9606 GN=QPCT PE=1 SV=1 && PF04389:Peptidase family M28	-
ENSSSCG00000038911	723.282	1114.59	732.652	385.636	255.706	417.797	856.842	353.046	1.27913	3.58e-06	0.00157033	KLF2	2	61270199	61273138	-	2256	protein_coding	KLF transcription factor 2 [Source:VGNC Symbol;Acc:VGNC:89497] && sp|Q9Y5W3|KLF2_HUMAN Krueppel-like factor 2 OS=Homo sapiens OX=9606 GN=KLF2 PE=1 SV=2 && -	-
ENSSSCG00000032557	12.7235	120.523	65.5129	6.97984	7.07486	6.26696	66.2533	6.77389	3.2885	3.7e-06	0.0015764	LDHB	2	12988755	12990035	-	1281	protein_coding	lactate dehydrogenase B [Source:NCBI gene (formerly Entrezgene);Acc:100621540] && sp|P00336|LDHB_PIG L-lactate dehydrogenase B chain OS=Sus scrofa OX=9823 GN=LDHB PE=1 SV=3 && PF00056:lactate/malate dehydrogenase, NAD binding domain|PF02866:lactate/malate dehydrogenase, alpha/beta C-terminal domain	-
ENSSSCG00000016034	10611.4	9561.2	11114.3	58267.7	20934.5	19784.8	10429	32995.7	-1.6617	7.14e-06	0.00286853	COL3A1	15	93526603	93596363	+	5357	protein_coding	collagen type III alpha 1 chain [Source:VGNC Symbol;Acc:VGNC:95979] && sp|P08121|CO3A1_MOUSE Collagen alpha-1(III) chain OS=Mus musculus OX=10090 GN=Col3a1 PE=1 SV=4 && PF01410:Fibrillar collagen C-terminal domain|PF00093:von Willebrand factor type C domain|PF01391:Collagen triple helix repeat (20 copies)	-
ENSSSCG00000026196	177.15	150.405	126.658	351.609	869.197	293.503	151.405	504.77	-1.73644	7.92e-06	0.00309939	FAM13A	8	130021643	130327729	+	8026	protein_coding	family with sequence similarity 13 member A [Source:VGNC Symbol;Acc:VGNC:98924] && sp|Q8HYW0|FA13A_BOVIN Protein FAM13A OS=Bos taurus OX=9913 GN=FAM13A PE=2 SV=1 && -	-
ENSSSCG00000012985	192.81	219.134	226.019	670.937	350.711	476.289	212.654	499.312	-1.2326	9.48e-06	0.00361143	LTBP3	2	6701510	6720153	+	4848	protein_coding	latent transforming growth factor beta binding protein 3 [Source:VGNC Symbol;Acc:VGNC:89887] && sp|Q9NS15|LTBP3_HUMAN Latent-transforming growth factor beta-binding protein 3 OS=Homo sapiens OX=9606 GN=LTBP3 PE=1 SV=4 && PF12662:Complement Clr-like EGF-like|PF00683:TB domain|PF07645:Calcium-binding EGF domain	-
ENSSSCG00000012967	5.87238	0	1.09188	70.6709	27.2887	15.6674	2.32142	37.8757	-4.01327	1.19e-05	0.00430149	FOSL1	2	6430153	6436173	+	1719	protein_coding	FOS like 1, AP-1 transcription factor subunit [Source:VGNC Symbol;Acc:VGNC:88191] && sp|P10158|FOSL1_RAT Fos-related antigen 1 OS=Rattus norvegicus OX=10116 GN=Fosl1 PE=2 SV=1 && PF00170:bZIP transcription factor	-
ENSSSCG00000006172	41.1067	70.7204	139.761	299.261	225.385	290.369	83.8626	271.671	-1.69957	1.53e-05	0.00527522	PI15	4	61114497	61142811	-	6507	protein_coding	peptidase inhibitor 15 [Source:VGNC Symbol;Acc:VGNC:98188] && sp|O43692|PI15_HUMAN Peptidase inhibitor 15 OS=Homo sapiens OX=9606 GN=PI15 PE=1 SV=1 && PF00188:Cysteine-rich secretory protein family	-
ENSSSCG00000006737	133.107	150.405	206.366	353.354	343.636	322.748	163.293	339.913	-1.05978	1.77e-05	0.00567125	IGSF3	4	103994390	104166988	+	7874	protein_coding	immunoglobulin superfamily member 3 [Source:VGNC Symbol;Acc:VGNC:89067] && sp|O75054|IGSF3_HUMAN Immunoglobulin superfamily member 3 OS=Homo sapiens OX=9606 GN=IGSF3 PE=2 SV=3 && -	-
ENSSSCG00000031128	83.1921	78.6889	87.3505	211.14	155.647	174.43	83.0772	180.406	-1.12066	2.19e-05	0.006524	PPIC	2	126531365	126547753	-	2019	protein_coding	peptidylprolyl isomerase C [Source:VGNC Symbol;Acc:VGNC:98211] && sp|Q08E11|PPIC_BOVIN Peptidyl-prolyl cis-trans isomerase C OS=Bos taurus OX=9913 GN=PPIC PE=2 SV=1 && PF00160:Cyclophilin type peptidyl-prolyl cis-trans isomerase/CLD	-
ENSSSCG00000012087	109.618	95.6219	100.453	210.268	228.417	186.964	101.898	208.55	-1.03326	2.21e-05	0.006524	SLC37A1	13	205843095	205898586	+	7631	protein_coding	solute carrier family 37 member 1 [Source:VGNC Symbol;Acc:VGNC:98322] && sp|P57057|G6PT2_HUMAN Glucose-6-phosphate exchanger SLC37A1 OS=Homo sapiens OX=9606 GN=SLC37A1 PE=2 SV=2 && -	-
ENSSSCG00000010853	128.214	77.6928	145.22	360.334	274.909	229.788	117.042	288.344	-1.30303	2.5e-05	0.00696641	EPHX1	10	13751881	13773072	+	1781	protein_coding	epoxide hydrolase 1 [Source:VGNC Symbol;Acc:VGNC:108272] && sp|P79381|HYEP_PIG Epoxide hydrolase 1 OS=Sus scrofa OX=9823 GN=EPHX1 PE=2 SV=1 && PF06441:Epoxide hydrolase N terminus	-
ENSSSCG00000033146	156.597	116.539	119.015	411.811	284.005	223.521	130.717	306.446	-1.22997	3.48e-05	0.0090134	CD163	5	63300231	63334498	+	4777	protein_coding	CD163 molecule [Source:NCBI gene (formerly Entrezgene);Acc:397031] && sp|Q2VL90|C163A_PIG Scavenger receptor cysteine-rich type 1 protein M130 OS=Sus scrofa OX=9823 GN=CD163 PE=1 SV=1 && PF00530:Scavenger receptor cysteine-rich domain	-
ENSSSCG00000001835	220.214	168.334	141.945	503.421	857.069	255.901	176.831	538.797	-1.60687	3.49e-05	0.0090134	ABHD2	7	54655804	54770131	+	1640	protein_coding	abhydrolase domain containing 2, acylglycerol lipase [Source:VGNC Symbol;Acc:VGNC:84980] && sp|Q4R2Y9|ABHD2_MACFA Monoacylglycerol lipase ABHD2 OS=Macaca fascicularis OX=9541 GN=ABHD2 PE=2 SV=1 && PF00561:alpha/beta hydrolase fold	-
ENSSSCG00000005437	387.577	621.542	555.768	264.361	142.508	253.812	521.629	220.227	1.24313	3.69e-05	0.00912635	KLF4	1	248604820	248609035	-	2333	protein_coding	KLF transcription factor 4 [Source:VGNC Symbol;Acc:VGNC:98062] && sp|O43474|KLF4_HUMAN Krueppel-like factor 4 OS=Homo sapiens OX=9606 GN=KLF4 PE=1 SV=3 && -	-
ENSSSCG00000005743	83.1921	54.7834	76.4317	272.214	195.064	121.161	71.4691	196.146	-1.45871	3.7e-05	0.00912635	VAV2	1	273303144	273476207	-	4925	protein_coding	vav guanine nucleotide exchange factor 2 [Source:VGNC Symbol;Acc:VGNC:94808] && sp|P52735|VAV2_HUMAN Guanine nucleotide exchange factor VAV2 OS=Homo sapiens OX=9606 GN=VAV2 PE=1 SV=2 && -	-
ENSSSCG00000018094	96542	77560.3	87847.3	31815	57655.1	37412.7	87316.5	42294.2	1.0458	3.72e-05	0.00912635	CYTB	MT	15342	16481	+	1140	protein_coding	mitochondrially encoded cytochrome b [Source:VGNC Symbol;Acc:VGNC:108746] && sp|P24964|CYB_PIG Cytochrome b OS=Sus scrofa OX=9823 GN=MT-CYB PE=3 SV=2 && -	-
ENSSSCG00000035805	40.1279	14.9409	18.562	78.5232	78.8341	90.8709	24.5436	82.7427	-1.74821	4.35e-05	0.0102187	DLK1	7	121565854	121576654	+	4410	protein_coding	delta like non-canonical Notch ligand 1 [Source:VGNC Symbol;Acc:VGNC:87333] && sp|P80370|DLK1_HUMAN Protein delta homolog 1 OS=Homo sapiens OX=9606 GN=DLK1 PE=1 SV=3 && PF00008:EGF-like domain	-
ENSSSCG00000015840	153.661	113.551	155.047	228.59	364.861	325.882	140.753	306.444	-1.12183	4.52e-05	0.0103579	WRN	15	53966986	54094587	-	7685	protein_coding	WRN RecQ like helicase [Source:VGNC Symbol;Acc:VGNC:96605] && sp|Q14191|WRN_HUMAN Werner syndrome ATP-dependent helicase OS=Homo sapiens OX=9606 GN=WRN PE=1 SV=2 && PF14493:Helix-turn-helix domain|PF00270:DEAD/DEAH box helicase|PF00570:HRDC domain|PF16124:RecQ zinc-binding|PF09382:RQC domain|PF00271:Helicase conserved C-terminal domain|PF01612:3'-5' exonuclease	-
ENSSSCG00000007189	22.5108	5.97637	9.82693	47.9864	43.4599	97.1378	12.7714	62.8614	-2.29218	4.65e-05	0.0103579	SDCBP2	17	33961617	33985964	+	6234	protein_coding	syndecan binding protein 2 [Source:VGNC Symbol;Acc:VGNC:95652] && sp|Q9H190|SDCB2_HUMAN Syntenin-2 OS=Homo sapiens OX=9606 GN=SDCBP2 PE=1 SV=2 && -	-
ENSSSCG00000028056	1508.22	3510.12	4958.23	1261.61	545.775	1302.48	3325.53	1036.62	1.68155	4.65e-05	0.0103579	ZFP36	6	48063677	48066250	+	1761	protein_coding	ZFP36 ring finger protein [Source:VGNC Symbol;Acc:VGNC:95145] && sp|Q6S9E0|TTP_SHEEP mRNA decay activator protein ZFP36 OS=Ovis aries OX=9940 GN=ZFP36 PE=2 SV=1 && PF00642:Zinc finger C-x8-C-x5-C-x3-H type (and similar)	-
ENSSSCG00000011038	34.2556	45.8188	52.4103	179.731	124.315	80.426	44.1616	128.157	-1.54184	4.9e-05	0.0105892	MRC1	10	44107072	44226733	+	6222	protein_coding	mannose receptor C-type 1 [Source:VGNC Symbol;Acc:VGNC:96423] && sp|P22897|MRC1_HUMAN Macrophage mannose receptor 1 OS=Homo sapiens OX=9606 GN=MRC1 PE=1 SV=1 && PF00059:Lectin C-type domain|PF00040:Fibronectin type II domain|PF00652:Ricin-type beta-trefoil lectin domain	-
ENSSSCG00000023215	576.472	548.83	300.267	170.134	225.385	225.61	475.19	207.043	1.20022	4.9e-05	0.0105892	MAOB	X	39025970	39144345	-	2656	protein_coding	monoamine oxidase B [Source:VGNC Symbol;Acc:VGNC:89976] && sp|Q6PLK3|AOFB_PIG Amine oxidase [flavin-containing] B OS=Sus scrofa OX=9823 GN=MAOB PE=2 SV=3 && PF01593:Flavin containing amine oxidoreductase	-
ENSSSCG00000017754	167.363	93.6298	215.101	70.6709	35.3743	52.2246	158.698	52.7566	1.58417	5.19e-05	0.0110486	ENSSSCG00000017754	12	44140471	44173634	+	7453	protein_coding	galectin 9 [Source:NCBI gene (formerly Entrezgene);Acc:396972] && sp|Q3MHZ8|LEG9_BOVIN Galectin-9 OS=Bos taurus OX=9913 GN=LGALS9 PE=2 SV=1 && -	-
ENSSSCG00000015326	5024.8	4627.7	5202.82	25298.4	7192.1	10332.1	4951.77	14274.2	-1.52744	6.09e-05	0.0125812	COL1A2	9	74173931	74210397	+	5193	protein_coding	collagen type I alpha 2 chain [Source:VGNC Symbol;Acc:VGNC:86871] && sp|O46392|CO1A2_CANLF Collagen alpha-2(I) chain OS=Canis lupus familiaris OX=9615 GN=COL1A2 PE=2 SV=2 && PF01410:Fibrillar collagen C-terminal domain|PF01391:Collagen triple helix repeat (20 copies)	-
ENSSSCG00000028905	101.788	133.472	214.009	254.764	371.935	637.141	149.756	421.28	-1.49277	8.15e-05	0.0166197	TNIK	13	109643895	110052236	-	8855	protein_coding	TRAF2 and NCK interacting kinase [Source:VGNC Symbol;Acc:VGNC:98381] && sp|P83510|TNIK_MOUSE Traf2 and NCK-interacting protein kinase OS=Mus musculus OX=10090 GN=Tnik PE=1 SV=2 && PF00069:Protein kinase domain|PF00780:CNH domain	-
ENSSSCG00000020906	306.343	457.192	357.045	180.603	118.251	212.032	373.527	170.296	1.13318	8.36e-05	0.0166393	GHSR	13	110983298	111038324	-	7847	protein_coding	TNF superfamily member 10 [Source:NCBI gene (formerly Entrezgene);Acc:406191] && sp|P50591|TNF10_HUMAN Tumor necrosis factor ligand superfamily member 10 OS=Homo sapiens OX=9606 GN=TNFSF10 PE=1 SV=1 && PF00001:7 transmembrane receptor (rhodopsin family)	-
ENSSSCG00000032241	13.7022	14.9409	21.8376	156.174	15.1604	126.384	16.8269	99.2393	-2.56407	8.45e-05	0.0166393	GPNMB	9	92037509	92071499	+	3196	protein_coding	glycoprotein nmb [Source:VGNC Symbol;Acc:VGNC:88593] && sp|Q14956|GPNMB_HUMAN Transmembrane glycoprotein NMB OS=Homo sapiens OX=9606 GN=GPNMB PE=1 SV=2 && PF00801:PKD domain	-
ENSSSCG00000037775	8628.49	11086.2	15272.1	3761.26	7088	4935.23	11662.3	5261.5	1.14833	8.55e-05	0.0166393	IGHM	AEMK02000452.1	3766566	3799496	-	1593	protein_coding	immunoglobulin heavy constant mu [Source:HGNC Symbol;Acc:HGNC:5541] && sp|P01871|IGHM_HUMAN Immunoglobulin heavy constant mu OS=Homo sapiens OX=9606 GN=IGHM PE=1 SV=4 && PF07654:Immunoglobulin C1-set domain	-
ENSSSCG00000004602	239.789	471.137	334.116	113.422	120.273	195.32	348.347	143.005	1.28617	9.02e-05	0.0171727	TEX9	1	115526740	115607894	-	1424	protein_coding	testis expressed 9 [Source:VGNC Symbol;Acc:VGNC:93907] && sp|Q8N6V9|TEX9_HUMAN Testis-expressed protein 9 OS=Homo sapiens OX=9606 GN=TEX9 PE=1 SV=1 && -	-
ENSSSCG00000008842	43.0641	19.9212	15.2863	89.8654	56.5989	156.674	26.0906	101.046	-1.94762	9.18e-05	0.0172522	KIT	8	41402043	41493734	+	5275	protein_coding	KIT proto-onco, receptor tyrosine kinase [Source:VGNC Symbol;Acc:VGNC:98060] && sp|Q2HWD6|KIT_PIG Mast/stem cell growth factor receptor Kit OS=Sus scrofa OX=9823 GN=KIT PE=2 SV=1 && PF07714:Protein tyrosine kinase|PF00047:Immunoglobulin domain	-
ENSSSCG00000011973	76.341	77.6928	68.7885	431.878	107.134	188.009	74.2741	242.34	-1.70746	0.000109183	0.0202591	COL8A1	13	159216144	159374576	-	5426	protein_coding	collagen type VIII alpha 1 chain [Source:VGNC Symbol;Acc:VGNC:86880] && sp|P27658|CO8A1_HUMAN Collagen alpha-1(VIII) chain OS=Homo sapiens OX=9606 GN=COL8A1 PE=1 SV=2 && PF00386:C1q domain|PF01391:Collagen triple helix repeat (20 copies)	-
ENSSSCG00000037158	50.894	71.7164	70.9723	118.657	159.69	148.318	64.5276	142.222	-1.14019	0.000120805	0.0215854	MTURN	18	42771454	42802093	-	1779	protein_coding	maturin, neural progenitor differentiation regulator homolog [Source:VGNC Symbol;Acc:VGNC:90476] && sp|A7MBJ1|MTURN_BOVIN Maturin OS=Bos taurus OX=9913 GN=MTURN PE=2 SV=1 && -	-
ENSSSCG00000016754	385.62	505.999	388.71	1503.28	609.449	893.041	426.776	1001.92	-1.23159	0.00013091	0.0231056	AEBP1	18	51046899	51056698	-	4302	protein_coding	AE binding protein 1 [Source:VGNC Symbol;Acc:VGNC:85162] && sp|A2RUV9|AEBP1_RAT Adipocyte enhancer-binding protein 1 OS=Rattus norvegicus OX=10116 GN=Aebp1 PE=2 SV=1 && PF13620:Carboxypeptidase regulatory-like domain|PF00754:F5/8 type C domain|PF00246:Zinc carboxypeptidase	-
ENSSSCG00000017885	2718.91	5067.96	2842.17	1252.88	2146.71	1091.5	3543.01	1497.03	1.24296	0.000133643	0.0233037	SMTNL2	12	50582629	50602700	-	2257	protein_coding	smoothelin like 2 [Source:VGNC Symbol;Acc:VGNC:93268] && sp|Q2KI85|SMTL2_BOVIN Smoothelin-like protein 2 OS=Bos taurus OX=9913 GN=SMTNL2 PE=2 SV=1 && PF00307:Calponin homology (CH) domain	-
ENSSSCG00000028101	64.5962	57.7716	137.577	34.8992	4.04278	11.4894	86.6483	16.8105	2.3495	0.000162846	0.0274054	SLC9B2	8	117997128	118046506	+	3541	protein_coding	solute carrier family 9 member B2 [Source:VGNC Symbol;Acc:VGNC:93191] && sp|Q86UD5|SL9B2_HUMAN Sodium/hydrogen exchanger 9B2 OS=Homo sapiens OX=9606 GN=SLC9B2 PE=1 SV=2 && PF00999:Sodium/hydrogen exchanger family	-
ENSSSCG00000022131	235.874	250.011	189.987	94.2278	104.102	138.918	225.291	112.416	1.00604	0.000178118	0.0289684	KCTD6	13	40167717	40219838	+	2259	protein_coding	potassium channel tetramerization domain containing 6 [Source:VGNC Symbol;Acc:VGNC:89402] && sp|Q8NC69|KCTD6_HUMAN BTB/POZ domain-containing protein KCTD6 OS=Homo sapiens OX=9606 GN=KCTD6 PE=1 SV=2 && PF02214:BTB/POZ domain	-
ENSSSCG00000033844	56.7664	49.8031	44.7671	266.979	92.9839	100.271	50.4455	153.411	-1.60653	0.000207187	0.033318	CYP1B1	3	102195741	102205683	+	6417	protein_coding	cytochrome P450 family 1 subfamily B member 1 [Source:VGNC Symbol;Acc:VGNC:103345] && sp|Q16678|CP1B1_HUMAN Cytochrome P450 1B1 OS=Homo sapiens OX=9606 GN=CYP1B1 PE=1 SV=2 && -	-
ENSSSCG00000004971	81.2346	96.618	140.853	262.616	208.203	200.543	106.235	223.787	-1.07838	0.000213249	0.033916	TLE3	1	167808510	167855911	-	5245	protein_coding	TLE family member 3, transcriptional corepressor [Source:VGNC Symbol;Acc:VGNC:94016] && sp|Q9JIT3|TLE3_RAT Transducin-like enhancer protein 3 OS=Rattus norvegicus OX=10116 GN=Tle3 PE=1 SV=1 && -	-
ENSSSCG00000046640	64.5962	79.6849	164.874	20.9395	23.246	48.0467	103.052	30.7441	1.74877	0.000226967	0.0357053	OAS1	14	38851918	38859409	-	1005	protein_coding	2'-5'-oligoadenylate synthetase 1 [Source:HGNC Symbol;Acc:HGNC:8086] && sp|Q29599|OAS1_PIG 2'-5'-oligoadenylate synthase 1 OS=Sus scrofa OX=9823 GN=OAS1 PE=1 SV=3 && PF10421:2'-5'-oligoadenylate synthetase 1, domain 2, C-terminus	-
ENSSSCG00000001570	477.62	345.633	512.092	1560.87	848.983	661.164	445.115	1023.67	-1.2022	0.000234299	0.0364624	PI16	7	32600770	32614924	+	3442	protein_coding	peptidase inhibitor 16 [Source:VGNC Symbol;Acc:VGNC:98189] && sp|Q58D34|PI16_BOVIN Peptidase inhibitor 16 OS=Bos taurus OX=9913 GN=PI16 PE=2 SV=1 && -	-
ENSSSCG00000007508	92.9794	56.7755	90.6262	36.6442	27.2887	28.2013	80.127	30.7114	1.37868	0.000239576	0.0368871	ZBP1	17	57973096	57986136	-	3831	protein_coding	Z-DNA binding protein 1 [Source:VGNC Symbol;Acc:VGNC:95770] && sp|Q9H171|ZBP1_HUMAN Z-DNA-binding protein 1 OS=Homo sapiens OX=9606 GN=ZBP1 PE=1 SV=2 && -	-
ENSSSCG00000036135	6905.92	7571.06	9212.2	41099.9	9957.36	16095.6	7896.4	22384.3	-1.50325	0.000250482	0.0377628	COL1A1	12	26379090	26397004	-	6083	protein_coding	collagen type I alpha 1 chain [Source:VGNC Symbol;Acc:VGNC:86870] && sp|Q9XSJ7|CO1A1_CANLF Collagen alpha-1(I) chain OS=Canis lupus familiaris OX=9615 GN=COL1A1 PE=2 SV=1 && PF00093:von Willebrand factor type C domain|PF01391:Collagen triple helix repeat (20 copies)|PF01410:Fibrillar collagen C-terminal domain	-
ENSSSCG00000052586	200.64	278.897	111.372	460.669	398.214	465.844	196.97	441.576	-1.16339	0.000268131	0.0400068	ADRB2	2	150033579	150040731	+	7153	protein_coding	adrenoceptor beta 2 [Source:NCBI gene (formerly Entrezgene);Acc:397357] && sp|Q28997|ADRB2_PIG Beta-2 adrenergic receptor OS=Sus scrofa OX=9823 GN=ADRB2 PE=2 SV=2 && -	-
ENSSSCG00000016174	1811.63	2090.73	2171.75	9915.73	2932.02	3461.45	2024.71	5436.4	-1.42506	0.000280766	0.0414645	FN1	15	117658099	117731014	-	8488	protein_coding	fibronectin 1 [Source:VGNC Symbol;Acc:VGNC:96305] && sp|P07589|FINC_BOVIN Fibronectin OS=Bos taurus OX=9913 GN=FN1 PE=1 SV=4 && PF00040:Fibronectin type II domain|PF00041:Fibronectin type III domain|PF00039:Fibronectin type I domain	-
ENSSSCG00000000997	72.4261	90.6416	103.729	174.496	151.604	216.21	88.9321	180.77	-1.02453	0.000285139	0.0415491	PPP1R3G	7	3051149	3052210	+	1062	protein_coding	protein phosphatase 1 regulatory subunit 3G [Source:VGNC Symbol;Acc:VGNC:91740] && sp|B7ZBB8|PP13G_HUMAN Protein phosphatase 1 regulatory subunit 3G OS=Homo sapiens OX=9606 GN=PPP1R3G PE=1 SV=1 && PF03370:Carbohydrate/starch-binding module (family 21)	-
ENSSSCG00000000774	81.2346	72.7125	196.539	35.7717	23.246	50.1357	116.829	36.3844	1.68221	0.000291492	0.0415491	USP18	5	70183308	70229572	+	3267	protein_coding	ubiquitin specific peptidase 18 [Source:NCBI gene (formerly Entrezgene);Acc:396777] && sp|Q9UMW8|UBP18_HUMAN Ubl carboxyl-terminal hydrolase 18 OS=Homo sapiens OX=9606 GN=USP18 PE=1 SV=1 && PF00443:Ubiquitin carboxyl-terminal hydrolase	-
ENSSSCG00000021576	235.874	208.177	171.425	495.569	593.278	267.39	205.159	452.079	-1.13966	0.000292306	0.0415491	CD83	7	10359211	10385961	+	2239	protein_coding	CD83 molecule [Source:VGNC Symbol;Acc:VGNC:86433] && sp|Q01151|CD83_HUMAN CD83 antigen OS=Homo sapiens OX=9606 GN=CD83 PE=1 SV=1 && -	-
ENSSSCG00000047985	24.4683	19.9212	18.562	62.8186	60.6417	48.0467	20.9838	57.169	-1.44515	0.000292822	0.0415491	ZCCHC3	17	34882816	34885505	-	2690	protein_coding	zinc finger CCHC-type containing 3 [Source:HGNC Symbol;Acc:HGNC:16230] && sp|Q9NUD5|ZCHC3_HUMAN Zinc finger CCHC domain-containing protein 3 OS=Homo sapiens OX=9606 GN=ZCCHC3 PE=1 SV=2 && -	-
ENSSSCG00000000738	55.7876	33.8661	58.9616	19.1946	15.1604	11.4894	49.5384	15.2815	1.68787	0.000300714	0.0422546	RHNO1	5	67239202	67246124	-	2415	protein_coding	RAD9-HUS1-RAD1 interacting nuclear orphan 1 [Source:VGNC Symbol;Acc:VGNC:92282] && sp|Q1LZE2|RHNO1_BOVIN RAD9, HUS1, RAD1-interacting nuclear orphan protein 1 OS=Bos taurus OX=9913 GN=RHNO1 PE=2 SV=1 && PF15319:RAD9, RAD1, HUS1-interacting nuclear orphan protein	-
ENSSSCG00000034570	392.471	245.031	834.197	150.067	76.8128	238.144	490.567	155.008	1.6621	0.000308656	0.0429536	IFI6	6	84852793	84857982	-	967	protein_coding	interferon alpha inducible protein 6 [Source:VGNC Symbol;Acc:VGNC:89033] && sp|Q6IED8|IFI6_BOVIN Interferon alpha-inducible protein 6 OS=Bos taurus OX=9913 GN=IFI6 PE=2 SV=1 && PF06140:Interferon-induced 6-16 family	-
ENSSSCG00000027875	1348.69	1711.23	2434.9	392.616	698.39	1137.45	1831.61	742.82	1.30249	0.000318627	0.0439189	CA14	4	98821579	98828736	-	2322	protein_coding	carbonic anhydrase 14 [Source:VGNC Symbol;Acc:VGNC:86098] && sp|Q9ULX7|CAH14_HUMAN Carbonic anhydrase 14 OS=Homo sapiens OX=9606 GN=CA14 PE=1 SV=1 && PF00194:Eukaryotic-type carbonic anhydrase	-
ENSSSCG00000054055	2.93619	0.996062	6.55129	26.1744	17.1818	26.1123	3.49451	23.1562	-2.75093	0.000324506	0.0443073	CPA5	18	18485478	18507346	-	2386	protein_coding	carboxypeptidase A5 [Source:HGNC Symbol;Acc:HGNC:15722] && sp|Q8WXQ8|CBPA5_HUMAN Carboxypeptidase A5 OS=Homo sapiens OX=9606 GN=CPA5 PE=2 SV=1 && PF02244:Carboxypeptidase activation peptide|PF00246:Zinc carboxypeptidase	-
ENSSSCG00000033453	102.767	82.6731	104.821	47.1139	29.3101	48.0467	96.7535	41.4902	1.2193	0.000331796	0.0448793	BST2	2	60305283	60309697	+	1458	protein_coding	bone marrow stromal cell antigen 2 [Source:VGNC Symbol;Acc:VGNC:85897] && sp|Q6WRU0|BST2_CRIGR Bone marrow stromal antigen 2 OS=Cricetulus griseus OX=10029 GN=Bst2 PE=1 SV=1 && PF16716:Bone marrow stromal antigen 2	-
ENSSSCG00000053658	1096.18	514.964	627.832	1816.5	1096.6	2290.57	746.325	1734.56	-1.2165	0.000345508	0.0463012	NREP	2	117838660	117867801	+	2033	protein_coding	neuronal regeneration related protein [Source:HGNC Symbol;Acc:HGNC:16834] && sp|Q5NVD3|NREP_PONAB Neuronal regeneration-related protein OS=Pongo abelii OX=9601 GN=NREP PE=3 SV=1 && -	-
ENSSSCG00000057512	0	0	0	3.48992	5.05347	24.0233	0	10.8556	-5.84683	0.000352589	1	ENSSSCG00000057512	4	99197661	99198053	+	393	protein_coding	- && sp|Q6FI13|H2A2A_HUMAN Histone H2A type 2-A OS=Homo sapiens OX=9606 GN=H2AC18 PE=1 SV=3 && PF16211:C-terminus of histone H2A|PF00125:Core histone H2A/H2B/H3/H4	-
ENSSSCG00000027525	66.5537	123.512	103.729	198.053	171.818	267.39	97.9314	212.42	-1.11722	0.000413393	0.0520264	DHCR24	6	157483783	157519061	+	4194	protein_coding	24-dehydrocholesterol reductase [Source:NCBI gene (formerly Entrezgene);Acc:100628197] && sp|Q8VCH6|DHC24_MOUSE Delta(24)-sterol reductase OS=Mus musculus OX=10090 GN=Dhcr24 PE=1 SV=1 && PF01565:FAD binding domain	-
ENSSSCG00000004980	177.15	97.614	257.684	466.777	345.657	394.818	177.483	402.418	-1.18276	0.000441915	0.0549261	THSD4	1	168751582	169323977	+	5222	protein_coding	thrombospondin type 1 domain containing 4 [Source:VGNC Symbol;Acc:VGNC:93967] && sp|Q6ZMP0|THSD4_HUMAN Thrombospondin type-1 domain-containing protein 4 OS=Homo sapiens OX=9606 GN=THSD4 PE=2 SV=2 && -	-
ENSSSCG00000004803	131.15	59.7637	81.8911	473.757	72.77	463.755	90.9349	336.76	-1.88869	0.00044691	0.0549261	ACTC1	1	136281167	136286547	+	1543	protein_coding	actin alpha cardiac muscle 1 [Source:VGNC Symbol;Acc:VGNC:85040] && sp|Q3ZC07|ACTC_BOVIN Actin, alpha cardiac muscle 1 OS=Bos taurus OX=9913 GN=ACTC1 PE=2 SV=1 && PF00022:Actin	-
ENSSSCG00000036723	388.556	464.165	482.612	1614.96	656.951	740.546	445.111	1004.15	-1.17443	0.000465145	0.0561946	EMP1	5	59244691	59268025	-	3498	protein_coding	epithelial membrane protein 1 [Source:VGNC Symbol;Acc:VGNC:87688] && sp|P54850|EMP1_RABIT Epithelial membrane protein 1 OS=Oryctolagus cuniculus OX=9986 GN=EMP1 PE=2 SV=1 && PF00822:PMP-22/EMP/MP20/Claudin family	-
ENSSSCG00000002495	152.682	215.149	147.404	369.932	240.545	451.221	171.745	353.899	-1.04252	0.000500939	0.0589438	SYNE3	7	116665435	116770302	-	13623	protein_coding	spectrin repeat containing nuclear envelope family member 3 [Source:VGNC Symbol;Acc:VGNC:98353] && sp|Q6ZMZ3|SYNE3_HUMAN Nesprin-3 OS=Homo sapiens OX=9606 GN=SYNE3 PE=1 SV=2 && -	-
ENSSSCG00000038618	81.2346	45.8188	37.124	116.912	127.347	138.918	54.7258	127.726	-1.21848	0.000530484	0.0619169	RFLNB	12	47307637	47314589	+	1771	protein_coding	refilin B [Source:VGNC Symbol;Acc:VGNC:92239] && sp|Q6AXS9|RFLB_RAT Refilin-B OS=Rattus norvegicus OX=10116 GN=Rflnb PE=2 SV=1 && PF15068:FAM101 family	-
ENSSSCG00000015616	179.108	307.783	293.716	142.214	133.412	71.0255	260.202	115.55	1.16849	0.000548687	0.0635292	HSD11B1	9	133231451	133278396	-	1626	protein_coding	hydroxysteroid 11-beta dehydrogenase 1 [Source:VGNC Symbol;Acc:VGNC:88983] && sp|P51975|DHI1_SHEEP Corticosteroid 11-beta-dehydrogenase isozyme 1 OS=Ovis aries OX=9940 GN=HSD11B1 PE=2 SV=3 && PF00106:short chain dehydrogenase	-
ENSSSCG00000024043	182.044	212.161	168.15	737.246	300.176	297.68	187.452	445.034	-1.24833	0.000566522	0.0642688	ADAMTS2	2	79182943	79406875	+	6843	protein_coding	ADAM metallopeptidase with thrombospondin type 1 motif 2 [Source:VGNC Symbol;Acc:VGNC:85081] && sp|P79331|ATS2_BOVIN A disintegrin and metalloproteinase with thrombospondin motifs 2 OS=Bos taurus OX=9913 GN=ADAMTS2 PE=1 SV=1 && PF05986:ADAM-TS Spacer 1|PF00090:Thrombospondin type 1 domain|PF01421:Reprolysin (M12B) family zinc metalloprotease|PF17771:ADAM cysteine-rich domain|PF01562:Reprolysin fa…	-
ENSSSCG00000017548	8.80857	12.9488	3.27564	82.0131	10.1069	54.3136	8.34434	48.8112	-2.54341	0.000570929	0.0642688	NGFR	12	25699427	25720356	+	3390	protein_coding	nerve growth factor receptor [Source:VGNC Symbol;Acc:VGNC:90733] && sp|P08138|TNR16_HUMAN Tumor necrosis factor receptor superfamily member 16 OS=Homo sapiens OX=9606 GN=NGFR PE=1 SV=1 && -	-
ENSSSCG00000053123	14.681	2.98819	2.18376	43.624	9.09625	98.1823	6.61764	50.3009	-2.91465	0.000574657	0.0642688	CHRNG	15	133052031	133058544	+	1903	protein_coding	cholinergic receptor nicotinic gamma subunit [Source:HGNC Symbol;Acc:HGNC:1967] && sp|P13536|ACHG_BOVIN Acetylcholine receptor subunit gamma OS=Bos taurus OX=9913 GN=CHRNG PE=2 SV=1 && PF02931:Neurotransmitter-gated ion-channel ligand binding domain|PF02932:Neurotransmitter-gated ion-channel transmembrane region	-
ENSSSCG00000014136	187.916	225.11	229.295	771.272	460.877	263.212	214.107	498.454	-1.22034	0.000577284	0.0642688	VCAN	2	91384391	91811208	+	20426	protein_coding	versican [Source:VGNC Symbol;Acc:VGNC:108163] && sp|P81282|CSPG2_BOVIN Versican core protein OS=Bos taurus OX=9913 GN=VCAN PE=1 SV=2 && PF00008:EGF-like domain|PF00084:Sushi repeat (SCR repeat)|PF00059:Lectin C-type domain|PF07686:Immunoglobulin V-set domain|PF00193:Extracellular link domain	-
ENSSSCG00000003687	38.1705	32.87	37.124	99.4627	69.7379	75.2035	36.0548	81.468	-1.17885	0.000605957	0.0659399	EPB41L3	6	101420396	101671169	+	5941	protein_coding	erythrocyte membrane protein band 4.1 like 3 [Source:VGNC Symbol;Acc:VGNC:87724] && sp|Q9WV92|E41L3_MOUSE Band 4.1-like protein 3 OS=Mus musculus OX=10090 GN=Epb41l3 PE=1 SV=1 && PF09380:FERM C-terminal PH-like domain|PF08736:FERM adjacent (FA)|PF09379:FERM N-terminal domain|PF00373:FERM central domain|PF04382:SAB domain|PF05902:4.1 protein C-terminal domain (CTD)	-
ENSSSCG00000015136	22.5108	15.937	16.3782	89.8654	45.4812	37.6017	18.2753	57.6495	-1.66043	0.000613745	0.066289	UBASH3B	9	49630793	49770897	+	5394	protein_coding	ubiquitin associated and SH3 domain containing B [Source:VGNC Symbol;Acc:VGNC:94637] && sp|Q8TF42|UBS3B_HUMAN Ubiquitin-associated and SH3 domain-containing protein B OS=Homo sapiens OX=9606 GN=UBASH3B PE=1 SV=2 && PF00300:Histidine phosphatase superfamily (branch 1)|PF14604:Variant SH3 domain|PF00627:UBA/TS-N domain	-
ENSSSCG00000024310	46.0003	27.8897	29.4808	203.288	65.6951	64.7586	34.457	111.247	-1.69278	0.000628248	0.0668955	F13A1	7	3751292	3900762	-	4042	protein_coding	coagulation factor XIII A chain [Source:VGNC Symbol;Acc:VGNC:87858] && sp|P00488|F13A_HUMAN Coagulation factor XIII A chain OS=Homo sapiens OX=9606 GN=F13A1 PE=1 SV=4 && PF00927:Transglutaminase family, C-terminal ig like domain|PF01841:Transglutaminase-like superfamily|PF00868:Transglutaminase family	-
ENSSSCG00000033514	32.2981	43.8267	46.9509	68.0534	97.0266	130.562	41.0252	98.5472	-1.26333	0.000628604	0.0668955	CRHR2	18	42251749	42295467	+	2724	protein_coding	corticotropin releasing hormone receptor 2 [Source:VGNC Symbol;Acc:VGNC:86994] && sp|Q13324|CRFR2_HUMAN Corticotropin-releasing factor receptor 2 OS=Homo sapiens OX=9606 GN=CRHR2 PE=1 SV=2 && -	-
ENSSSCG00000062878	0	0.996062	0	0.87248	102.08	99.2268	0.332021	67.3931	-7.52492	0.000649488	0.0686134	SP7	5	18543534	18565776	-	2868	protein_coding	Sp7 transcription factor [Source:HGNC Symbol;Acc:HGNC:17321] && sp|Q8TDD2|SP7_HUMAN Transcription factor Sp7 OS=Homo sapiens OX=9606 GN=SP7 PE=1 SV=1 && -	-
ENSSSCG00000013377	61.66	186.264	174.701	34.8992	23.246	73.1145	140.875	43.7532	1.6893	0.000685263	0.0708415	USH1C	2	41593802	41647247	+	3579	protein_coding	USH1 protein network component harmonin [Source:VGNC Symbol;Acc:VGNC:94738] && sp|Q9ES64|USH1C_MOUSE Harmonin OS=Mus musculus OX=10090 GN=Ush1c PE=1 SV=1 && PF00595:PDZ domain	-
ENSSSCG00000004658	1132.39	1100.65	1322.27	5072.6	2624.77	1256.53	1185.1	2984.63	-1.33275	0.000690834	0.070911	FBN1	1	123102009	123359649	+	9638	protein_coding	fibrillin 1 [Source:VGNC Symbol;Acc:VGNC:103090] && sp|Q9TV36|FBN1_PIG Fibrillin-1 OS=Sus scrofa OX=9823 GN=FBN1 PE=2 SV=1 && -	-
ENSSSCG00000062186	82.2134	55.7795	73.1561	37.5166	23.246	22.9788	70.383	27.9138	1.32648	0.000696367	0.0709754	ENSSSCG00000062186	4	112075073	112201596	+	1880	protein_coding	- && sp|Q9UKW4|VAV3_HUMAN Guanine nucleotide exchange factor VAV3 OS=Homo sapiens OX=9606 GN=VAV3 PE=1 SV=1 && PF07653:Variant SH3 domain|PF00017:SH2 domain	-
ENSSSCG00000037958	2795.25	6138.73	6308.89	1869.72	2434.76	2933.98	5080.96	2412.82	1.07444	0.000719263	0.0721547	TOB2	5	7086651	7098637	+	4944	protein_coding	transducer of ERBB2, 2 [Source:VGNC Symbol;Acc:VGNC:94298] && sp|Q14106|TOB2_HUMAN Protein Tob2 OS=Homo sapiens OX=9606 GN=TOB2 PE=1 SV=2 && -	-
ENSSSCG00000003013	26.4257	23.9055	18.562	60.2011	47.5026	67.892	22.9644	58.5319	-1.34634	0.000722893	0.0721547	B9D2	6	49349708	49366012	-	1393	protein_coding	B9 domain containing 2 [Source:VGNC Symbol;Acc:VGNC:85738] && sp|Q56JY9|B9D2_BOVIN B9 domain-containing protein 2 OS=Bos taurus OX=9913 GN=B9D2 PE=2 SV=1 && PF07162:Ciliary basal body-associated, B9 protein	-
ENSSSCG00000000810	56.7664	60.7598	63.3291	27.9194	20.2139	27.1568	60.2851	25.0967	1.26155	0.000798984	0.0765308	AMIGO2	5	77642195	77645753	-	3214	protein_coding	adhesion molecule with Ig like domain 2 [Source:VGNC Symbol;Acc:VGNC:85281] && sp|Q86SJ2|AMGO2_HUMAN Amphoterin-induced protein 2 OS=Homo sapiens OX=9606 GN=AMIGO2 PE=1 SV=1 && -	-
ENSSSCG00000005997	611.707	606.602	859.311	3088.58	937.924	1164.61	692.54	1730.37	-1.32157	0.000808457	0.0765308	COL14A1	4	18690198	18924971	-	7567	protein_coding	collagen type XIV alpha 1 chain [Source:VGNC Symbol;Acc:VGNC:97936] && sp|Q05707|COEA1_HUMAN Collagen alpha-1(XIV) chain OS=Homo sapiens OX=9606 GN=COL14A1 PE=1 SV=3 && PF00092:von Willebrand factor type A domain|PF00041:Fibronectin type III domain|PF01391:Collagen triple helix repeat (20 copies)	-
ENSSSCG00000021712	236.853	239.055	419.282	155.301	79.8448	162.941	298.397	132.696	1.16767	0.000831561	0.0776464	HERC6	8	130594939	130665145	-	4571	protein_coding	HECT and RLD domain containing E3 ubiquitin protein ligase family member 6 [Source:VGNC Symbol;Acc:VGNC:88851] && sp|Q8IVU3|HERC6_HUMAN Probable E3 ubiquitin-protein ligase HERC6 OS=Homo sapiens OX=9606 GN=HERC6 PE=1 SV=2 && PF00415:Regulator of chromosome condensation (RCC1) repeat|PF00632:HECT-domain (ubiquitin-transferase)	-
ENSSSCG00000016035	759.495	789.877	996.888	3206.36	1248.21	1289.95	848.753	1914.84	-1.17422	0.000859113	0.0787373	COL5A2	15	93611856	93800191	-	6451	protein_coding	collagen type V alpha 2 chain [Source:VGNC Symbol;Acc:VGNC:95981] && sp|P05997|CO5A2_HUMAN Collagen alpha-2(V) chain OS=Homo sapiens OX=9606 GN=COL5A2 PE=1 SV=3 && PF01410:Fibrillar collagen C-terminal domain|PF01391:Collagen triple helix repeat (20 copies)|PF00093:von Willebrand factor type C domain	-
ENSSSCG00000026486	18.5959	17.9291	14.1945	3.48992	2.02139	2.08899	16.9065	2.53343	2.72251	0.000870446	0.0787373	ENSSSCG00000026486	1	169638116	169645093	-	1608	protein_coding	- && sp|Q8IUY3|GRM2A_HUMAN GRAM domain-containing protein 2A OS=Homo sapiens OX=9606 GN=GRAMD2A PE=1 SV=2 && PF02893:GRAM domain	-
ENSSSCG00000029449	0	0	1.09188	43.624	1.01069	5.22246	0.36396	16.6191	-5.51253	0.000943818	0.0827871	ENSSSCG00000029449	9	127464119	127481730	+	1275	protein_coding	proteoglycan 4 [Source:VGNC Symbol;Acc:VGNC:108609] && sp|Q92954|PRG4_HUMAN Proteoglycan 4 OS=Homo sapiens OX=9606 GN=PRG4 PE=1 SV=3 && PF00045:Hemopexin|PF01033:Somatomedin B domain	-
ENSSSCG00000005393	0	0	0	8.7248	3.03208	12.5339	0	8.09693	-5.42957	0.000953966	1	PLPPR1	1	242682812	242970615	+	4926	protein_coding	phospholipid phosphatase related 1 [Source:VGNC Symbol;Acc:VGNC:103153] && sp|Q8TBJ4|PLPR1_HUMAN Phospholipid phosphatase-related protein type 1 OS=Homo sapiens OX=9606 GN=PLPPR1 PE=1 SV=1 && PF01569:PAP2 superfamily	-
ENSSSCG00000032644	86.1283	133.472	109.188	58.4562	30.3208	55.3581	109.596	48.045	1.18702	0.000991715	0.0857128	HLX	10	10264244	10269879	+	2337	protein_coding	H2.0 like homeobox [Source:VGNC Symbol;Acc:VGNC:96345] && sp|A7MB54|HLX_BOVIN H2.0-like homeobox protein OS=Bos taurus OX=9913 GN=HLX PE=2 SV=1 && PF00046:Homeodomain	-
ENSSSCG00000017862	18.5959	12.9488	22.9295	18.3221	183.946	52.2246	18.1581	84.831	-2.22406	0.000994938	0.0857128	TRPV3	12	49635927	49671613	-	6080	protein_coding	transient receptor potential cation channel subfamily V member 3 [Source:VGNC Symbol;Acc:VGNC:94475] && sp|Q8K424|TRPV3_MOUSE Transient receptor potential cation channel subfamily V member 3 OS=Mus musculus OX=10090 GN=Trpv3 PE=1 SV=2 && PF00520:Ion transport protein|PF12796:Ankyrin repeats (3 copies)	-
ENSSSCG00000003458	192.81	157.378	188.895	474.629	397.203	218.299	179.694	363.377	-1.01715	0.00102234	0.0857653	EFHD2	6	74651809	74668409	+	2419	protein_coding	EF-hand domain family member D2 [Source:HGNC Symbol;Acc:HGNC:28670] && sp|Q96C19|EFHD2_HUMAN EF-hand domain-containing protein D2 OS=Homo sapiens OX=9606 GN=EFHD2 PE=1 SV=1 && -	-
ENSSSCG00000031321	3586.07	7700.55	8994.92	2487.44	2720.79	4192.59	6760.51	3133.61	1.10935	0.0010311	0.0857653	NR4A1	5	17385390	17408511	+	2682	protein_coding	nuclear receptor subfamily 4 group A member 1 [Source:HGNC Symbol;Acc:HGNC:7980] && sp|P22736|NR4A1_HUMAN Nuclear receptor subfamily 4 group A member 1 OS=Homo sapiens OX=9606 GN=NR4A1 PE=1 SV=1 && PF00104:Ligand-binding domain of nuclear hormone receptor|PF00105:Zinc finger, C4 type (two domains)	-
ENSSSCG00000063201	144.852	161.362	98.2693	75.0333	67.7165	56.4026	134.828	66.3841	1.02138	0.00108405	0.0896538	ZDHHC12	1	269081272	269084840	-	1306	protein_coding	zinc finger DHHC-type palmitoyltransferase 12 [Source:HGNC Symbol;Acc:HGNC:19159] && sp|Q6DGF5|ZDH12_RAT Palmitoyltransferase ZDHHC12 OS=Rattus norvegicus OX=10116 GN=Zdhhc12 PE=2 SV=1 && -	-
ENSSSCG00000035667	60.6813	56.7755	20.7457	8.7248	9.09625	19.8454	46.0675	12.5555	1.88718	0.00109842	0.0898157	KBTBD13	1	163113324	163116887	+	3564	protein_coding	kelch repeat and BTB domain containing 13 [Source:VGNC Symbol;Acc:VGNC:89316] && sp|C9JR72|KBTBD_HUMAN Kelch repeat and BTB domain-containing protein 13 OS=Homo sapiens OX=9606 GN=KBTBD13 PE=1 SV=1 && PF01344:Kelch motif	-
ENSSSCG00000001561	28.3832	49.8031	49.1347	13.0872	10.1069	18.8009	42.4403	13.9983	1.60216	0.00124555	0.0996414	ETV7	7	32087430	32108187	-	3817	protein_coding	ETS variant transcription factor 7 [Source:VGNC Symbol;Acc:VGNC:87816] && sp|Q9Y603|ETV7_HUMAN Transcription factor ETV7 OS=Homo sapiens OX=9606 GN=ETV7 PE=1 SV=1 && PF00178:Ets-domain	-
ENSSSCG00000016991	5450.55	7054.11	5893.98	2445.56	1632.27	4600.99	6132.88	2892.94	1.08411	0.001253	0.0996414	DUSP1	16	51458020	51461086	+	1946	protein_coding	dual specificity phosphatase 1 [Source:VGNC Symbol;Acc:VGNC:87476] && sp|P28562|DUS1_HUMAN Dual specificity protein phosphatase 1 OS=Homo sapiens OX=9606 GN=DUSP1 PE=1 SV=3 && PF00581:Rhodanese-like domain|PF00782:Dual specificity phosphatase, catalytic domain	-
ENSSSCG00000040621	55.7876	56.7755	54.5941	20.9395	16.1711	30.2903	55.7191	22.467	1.31393	0.00126404	0.0999698	ARHGEF33	3	101373431	101448764	-	2883	protein_coding	Rho guanine nucleotide exchange factor 33 [Source:VGNC Symbol;Acc:VGNC:85497] && sp|A8MVX0|ARG33_HUMAN Rho guanine nucleotide exchange factor 33 OS=Homo sapiens OX=9606 GN=ARHGEF33 PE=2 SV=2 && PF00621:RhoGEF domain	-
ENSSSCG00000004484	333.747	172.319	367.964	1347.11	320.39	685.187	291.343	784.229	-1.42927	0.0012863	0.0999806	COL12A1	1	90744612	90875118	+	11899	protein_coding	collagen type XII alpha 1 chain [Source:VGNC Symbol;Acc:VGNC:86864] && sp|Q99715|COCA1_HUMAN Collagen alpha-1(XII) chain OS=Homo sapiens OX=9606 GN=COL12A1 PE=1 SV=2 && PF00092:von Willebrand factor type A domain|PF00041:Fibronectin type III domain|PF01391:Collagen triple helix repeat (20 copies)	-
ENSSSCG00000011393	92.9794	98.6101	123.383	68.0534	34.3636	34.4683	104.991	45.6284	1.19367	0.00129181	0.0999806	UBA7	13	32332367	32341217	-	3162	protein_coding	ubiquitin like modifier activating enzyme 7 [Source:VGNC Symbol;Acc:VGNC:94631] && sp|P41226|UBA7_HUMAN Ubiquitin-like modifier-activating enzyme 7 OS=Homo sapiens OX=9606 GN=UBA7 PE=1 SV=2 && PF10585:Ubiquitin-activating enzyme active site|PF16190:Ubiquitin-activating enzyme E1 FCCH domain|PF16191:Ubiquitin-activating enzyme E1 four-helix bundle|PF00899:ThiF family|PF09358:Ubiquitin fold domain	-
ENSSSCG00000040849	751.665	921.357	1035.1	102.953	304.219	584.916	902.709	330.696	1.44988	0.00134859	0.10382	ENSSSCG00000040849	AEMK02000452.1	3756562	3760776	-	1137	protein_coding	- && sp|P0DOX3|IGD_HUMAN Immunoglobulin delta heavy chain OS=Homo sapiens OX=9606 PE=1 SV=1 && PF07654:Immunoglobulin C1-set domain	-
ENSSSCG00000005751	1919.29	1805.86	2010.15	6548.83	2852.18	2587.21	1911.77	3996.07	-1.06384	0.001388	0.10619	COL5A1	1	273971971	274085111	+	7960	protein_coding	collagen type V alpha 1 chain [Source:VGNC Symbol;Acc:VGNC:86877] && sp|P20908|CO5A1_HUMAN Collagen alpha-1(V) chain OS=Homo sapiens OX=9606 GN=COL5A1 PE=1 SV=3 && -	-
ENSSSCG00000006218	240.768	122.516	306.819	367.314	653.919	439.732	223.367	486.988	-1.12494	0.00139406	0.10619	PDE7A	4	68779540	68896577	+	3454	protein_coding	phosphodiesterase 7A [Source:VGNC Symbol;Acc:VGNC:91261] && sp|Q13946|PDE7A_HUMAN High affinity cAMP-specific 3',5'-cyclic phosphodiesterase 7A OS=Homo sapiens OX=9606 GN=PDE7A PE=1 SV=2 && PF00233:3'5'-cyclic nucleotide phosphodiesterase	-
ENSSSCG00000029275	722.303	409.381	492.439	1611.47	976.331	743.679	541.374	1110.49	-1.03676	0.00140411	0.106331	PPARGC1A	8	17841844	17946992	-	6619	protein_coding	PPARG coactivator 1 alpha [Source:VGNC Symbol;Acc:VGNC:91685] && sp|Q865B6|PRGC1_PIG Peroxisome proliferator-activated receptor gamma coactivator 1-alpha OS=Sus scrofa OX=9823 GN=PPARGC1A PE=2 SV=1 && -	-
ENSSSCG00000025582	173.235	137.457	107.004	313.22	340.604	182.786	139.232	278.87	-1.00157	0.00144834	0.107935	PXDC1	7	2231293	2248863	-	1677	protein_coding	PX domain containing 1 [Source:VGNC Symbol;Acc:VGNC:92013] && sp|Q08D85|PXDC1_BOVIN PX domain-containing protein 1 OS=Bos taurus OX=9913 GN=PXDC1 PE=2 SV=1 && -	-
ENSSSCG00000017262	4.89365	5.97637	4.36753	16.5771	28.2994	21.9344	5.07918	22.2703	-2.12636	0.00145425	0.107935	SLC16A6	12	11857955	11875313	+	3812	protein_coding	solute carrier family 16 member 6 [Source:VGNC Symbol;Acc:VGNC:92946] && sp|O15403|MOT7_HUMAN Monocarboxylate transporter 7 OS=Homo sapiens OX=9606 GN=SLC16A6 PE=1 SV=2 && PF07690:Major Facilitator Superfamily	-
ENSSSCG00000035297	172.257	151.401	405.088	116.04	72.77	113.85	242.915	100.887	1.26582	0.00148393	0.109576	ISG12(A)	7	115356517	115361538	+	1348	protein_coding	putative ISG12(a) protein [Source:NCBI gene (formerly Entrezgene);Acc:100153902] && - && PF06140:Interferon-induced 6-16 family	-
ENSSSCG00000009322	143.873	98.6101	98.2693	63.691	46.4919	58.4916	113.584	56.2249	1.01365	0.00155452	0.113326	SLC46A3	11	5982443	6000701	-	6953	protein_coding	solute carrier family 46 member 3 [Source:VGNC Symbol;Acc:VGNC:93128] && sp|A5D7V7|S46A3_BOVIN Solute carrier family 46 member 3 OS=Bos taurus OX=9913 GN=SLC46A3 PE=2 SV=1 && PF07690:Major Facilitator Superfamily	-
ENSSSCG00000036383	204.555	296.826	369.056	145.704	59.631	170.252	290.146	125.196	1.21171	0.00158674	0.114406	LGALS3BP	12	3212432	3222711	+	2238	protein_coding	galectin 3 binding protein [Source:VGNC Symbol;Acc:VGNC:89695] && sp|A7E3W2|LG3BP_BOVIN Galectin-3-binding protein OS=Bos taurus OX=9913 GN=LGALS3BP PE=1 SV=1 && PF07707:BTB And C-terminal Kelch|PF00530:Scavenger receptor cysteine-rich domain	-
ENSSSCG00000021220	62.6388	36.8543	32.7564	102.953	70.7486	142.051	44.0832	105.251	-1.25202	0.00158886	0.114406	CKB	AEMK02000452.1	2070848	2074141	-	1659	protein_coding	creatine kinase B [Source:VGNC Symbol;Acc:VGNC:86718] && sp|Q29594|KCRB_PIG Creatine kinase B-type OS=Sus scrofa OX=9823 GN=CKB PE=2 SV=2 && PF02807:ATP:guanido phosphotransferase, N-terminal domain|PF00217:ATP:guanido phosphotransferase, C-terminal catalytic domain	-
ENSSSCG00000016215	31.3194	1128.54	2253.64	61.9461	77.8235	71.0255	1137.83	70.265	4.01738	0.00160591	0.114495	ENSSSCG00000016215	15	121309388	121311865	+	1463	protein_coding	- && sp|Q2HJ86|TBA1D_BOVIN Tubulin alpha-1D chain OS=Bos taurus OX=9913 GN=TUBA1D PE=1 SV=1 && PF00091:Tubulin/FtsZ family, GTPase domain|PF03953:Tubulin C-terminal domain	-
ENSSSCG00000012179	0.97873	0	0	478.119	0	770.836	0.326243	416.318	-10.1523	0.00165045	0.116522	ZFY	Y	9874794	9935353	+	8490	protein_coding	zinc finger protein Y-linked [Source:HGNC Symbol;Acc:HGNC:12870] && sp|Q95LI3|ZFY_BOVIN Zinc finger Y-chromosomal protein OS=Bos taurus OX=9913 GN=ZFY PE=2 SV=1 && PF00096:Zinc finger, C2H2 type|PF13909:C2H2-type zinc-finger domain|PF04704:Zfx / Zfy transcription activation region	-
ENSSSCG00000055181	36.213	51.7952	31.6646	79.3957	100.059	77.2925	39.8909	85.5823	-1.09851	0.00166066	0.116673	HECW2	15	100092882	100498157	-	5325	protein_coding	HECT, C2 and WW domain containing E3 ubiquitin protein ligase 2 [Source:NCBI gene (formerly Entrezgene);Acc:100155879] && sp|Q9P2P5|HECW2_HUMAN E3 ubiquitin-protein ligase HECW2 OS=Homo sapiens OX=9606 GN=HECW2 PE=1 SV=2 && PF00632:HECT-domain (ubiquitin-transferase)|PF00168:C2 domain|PF00397:WW domain|PF18436:Helical box domain of E3 ubiquitin-protein ligase HECW1|PF16562:N-terminal domain of E3…	-
ENSSSCG00000008959	187.916	163.354	221.652	60.2011	83.8876	133.695	190.974	92.5946	1.04787	0.00170029	0.11888	CXCL2	8	70157214	70159138	+	1107	protein_coding	chemokine (C-X-C motif) ligand 2 [Source:NCBI gene (formerly Entrezgene);Acc:414904] && sp|O46676|GROA_BOVIN Growth-regulated protein homolog alpha OS=Bos taurus OX=9913 PE=3 SV=1 && PF00048:Small cytokines (intecrine/chemokine), interleukin-8 like	-
ENSSSCG00000009144	1.95746	5.97637	0	35.7717	5.05347	28.2013	2.64461	23.0088	-3.10563	0.00178186	0.122804	ETNPPL	8	113363042	113384774	+	2149	protein_coding	ethanolamine-phosphate phospho-lyase [Source:VGNC Symbol;Acc:VGNC:97987] && sp|Q5E9S4|AT2L1_BOVIN Ethanolamine-phosphate phospho-lyase OS=Bos taurus OX=9913 GN=ETNPPL PE=2 SV=1 && PF00202:Aminotransferase class-III	-
ENSSSCG00000012606	2134.61	1052.84	1277.5	2101.8	2721.8	4255.26	1488.32	3026.29	-1.02367	0.00182782	0.124198	ATP1B4	X	98514305	98535149	+	4272	protein_coding	ATPase Na+/K+ transporting family member beta 4 [Source:VGNC Symbol;Acc:VGNC:85644] && sp|Q9BDK6|AT1B4_PIG Protein ATP1B4 OS=Sus scrofa OX=9823 GN=ATP1B4 PE=1 SV=1 && -	-
ENSSSCG00000011859	381.705	389.46	277.338	1147.31	554.871	473.155	349.501	725.113	-1.0533	0.00194262	0.127288	HEG1	13	135298377	135358670	+	9289	protein_coding	heart development protein with EGF like domains 1 [Source:VGNC Symbol;Acc:VGNC:88836] && sp|Q9ULI3|HEG1_HUMAN Protein HEG homolog 1 OS=Homo sapiens OX=9606 GN=HEG1 PE=1 SV=3 && PF07645:Calcium-binding EGF domain	-
ENSSSCG00000000029	14.681	6.97243	20.7457	127.382	15.1604	44.9132	14.133	62.4852	-2.15209	0.00196803	0.127728	SCUBE1	5	5561505	5692328	+	8552	protein_coding	signal peptide, CUB domain and EGF like domain containing 1 [Source:VGNC Symbol;Acc:VGNC:92650] && sp|Q8IWY4|SCUB1_HUMAN Signal peptide, CUB and EGF-like domain-containing protein 1 OS=Homo sapiens OX=9606 GN=SCUBE1 PE=1 SV=3 && -	-
ENSSSCG00000020735	37.1918	60.7598	32.7564	10.4698	20.2139	14.6229	43.5693	15.1022	1.53686	0.001981	0.127995	MAP3K15	X	15715991	15867120	-	5400	protein_coding	mitogen-activated protein kinase kinase kinase 15 [Source:VGNC Symbol;Acc:VGNC:89984] && sp|Q6ZN16|M3K15_HUMAN Mitogen-activated protein kinase kinase kinase 15 OS=Homo sapiens OX=9606 GN=MAP3K15 PE=1 SV=2 && PF13281:Domain of unknown function (DUF4071)|PF00069:Protein kinase domain	-
ENSSSCG00000009004	70.4686	102.594	101.545	417.045	90.9625	220.388	91.536	242.799	-1.40923	0.00201437	0.129573	SFRP2	8	75337144	75345921	+	2163	protein_coding	secreted frizzled related protein 2 [Source:VGNC Symbol;Acc:VGNC:92775] && sp|Q863H1|SFRP2_CANLF Secreted frizzled-related protein 2 OS=Canis lupus familiaris OX=9615 GN=SFRP2 PE=2 SV=1 && PF01392:Fz domain|PF01759:UNC-6/NTR/C345C module	-
ENSSSCG00000014256	18.5959	11.9527	29.4808	89.8654	44.4705	40.7352	20.0098	58.3571	-1.55397	0.00205516	0.130182	FBN2	2	131152127	131370881	-	9569	protein_coding	fibrillin 2 [Source:VGNC Symbol;Acc:VGNC:88025] && sp|P35556|FBN2_HUMAN Fibrillin-2 OS=Homo sapiens OX=9606 GN=FBN2 PE=1 SV=3 && PF12662:Complement Clr-like EGF-like|PF18193:Fibrillin 1 unique N-terminal domain|PF00683:TB domain|PF07645:Calcium-binding EGF domain	-
ENSSSCG00000032360	2.93619	5.97637	6.55129	52.3488	22.2353	8.35594	5.15462	27.6467	-2.43594	0.002059	0.130182	PANX1	9	26443815	26491002	+	6042	protein_coding	pannexin 1 [Source:VGNC Symbol;Acc:VGNC:91166] && sp|Q96RD7|PANX1_HUMAN Pannexin-1 OS=Homo sapiens OX=9606 GN=PANX1 PE=1 SV=4 && PF00876:Innexin	-
ENSSSCG00000036049	126.256	236.067	284.981	364.697	803.502	327.971	215.768	498.723	-1.20928	0.00209903	0.130945	PEG10	9	74474107	74486979	+	5085	protein_coding	paternally expressed 10 [Source:NCBI gene (formerly Entrezgene);Acc:654416] && sp|Q86TG7|PEG10_HUMAN Retrotransposon-derived protein PEG10 OS=Homo sapiens OX=9606 GN=PEG10 PE=1 SV=2 && PF08284:Retroviral aspartyl protease	-
ENSSSCG00000028536	55.7876	57.7716	88.4424	262.616	136.444	88.7819	67.3339	162.614	-1.27634	0.00213313	0.132501	LHFPL2	2	87322934	87349878	-	3176	protein_coding	LHFPL tetraspan subfamily member 2 [Source:VGNC Symbol;Acc:VGNC:89705] && sp|Q6ZUX7|LHPL2_HUMAN LHFPL tetraspan subfamily member 2 protein OS=Homo sapiens OX=9606 GN=LHFPL2 PE=1 SV=2 && -	-
ENSSSCG00000009357	7.82984	3.98425	16.3782	31.4093	39.4171	28.2013	9.39744	33.0092	-1.82522	0.0021599	0.133591	SMAD9	11	12705368	12763008	-	2745	protein_coding	SMAD family member 9 [Source:VGNC Symbol;Acc:VGNC:93222] && sp|O15198|SMAD9_HUMAN Mothers against decapentaplegic homolog 9 OS=Homo sapiens OX=9606 GN=SMAD9 PE=1 SV=1 && PF03166:MH2 domain|PF03165:MH1 domain	-
ENSSSCG00000012178	0	0	0	1058.32	0	1172.97	0	743.761	-11.9512	0.00222073	0.13448	ENSSSCG00000012178	Y	9827505	9847788	+	1915	protein_coding	- && sp|P41091|IF2G_HUMAN Eukaryotic translation initiation factor 2 subunit 3 OS=Homo sapiens OX=9606 GN=EIF2S3 PE=1 SV=3 && PF03144:Elongation factor Tu domain 2|PF00009:Elongation factor Tu GTP binding domain|PF09173:Initiation factor eIF2 gamma, C terminal	-
ENSSSCG00000025448	147.788	278.897	268.603	109.932	147.561	88.7819	231.763	115.425	1.00505	0.00224216	0.135211	SERTAD3	6	48709065	48713086	-	1735	protein_coding	SERTA domain containing 3 [Source:VGNC Symbol;Acc:VGNC:92751] && sp|Q9UJW9|SRTD3_HUMAN SERTA domain-containing protein 3 OS=Homo sapiens OX=9606 GN=SERTAD3 PE=1 SV=2 && PF06031:SERTA motif	-
ENSSSCG00000060053	84.1708	154.39	117.923	64.5635	49.524	61.6251	118.828	58.5709	1.01916	0.00231146	0.137917	BCL2L11	3	45160155	45201186	-	3338	protein_coding	BCL2 like 11 [Source:NCBI gene (formerly Entrezgene);Acc:396632] && sp|O54918|B2L11_MOUSE Bcl-2-like protein 11 OS=Mus musculus OX=10090 GN=Bcl2l11 PE=1 SV=1 && PF06773:Bim protein N-terminus|PF08945:Bcl-x interacting, BH3 domain	-
ENSSSCG00000012427	238.81	265.948	809.084	164.899	200.117	176.519	437.948	180.512	1.27812	0.0023156	0.137917	ENSSSCG00000012427	X	60626471	60627170	-	700	protein_coding	- && sp|P32969|RL9_HUMAN 60S ribosomal protein L9 OS=Homo sapiens OX=9606 GN=RPL9 PE=1 SV=1 && PF00347:Ribosomal protein L6	-
ENSSSCG00000000917	46.0003	15.937	34.9402	145.704	41.4385	99.2268	32.2925	95.4565	-1.56567	0.00237859	0.141088	KERA	5	91796324	91802468	+	2167	protein_coding	keratocan [Source:VGNC Symbol;Acc:VGNC:89420] && sp|O62702|KERA_BOVIN Keratocan OS=Bos taurus OX=9913 GN=KERA PE=1 SV=2 && PF13855:Leucine rich repeat|PF01462:Leucine rich repeat N-terminal domain	-
ENSSSCG00000015125	3.91492	7.96849	7.64317	40.1341	21.2246	16.7119	6.50886	26.0235	-2.01025	0.0024166	0.141835	NECTIN1	9	46789726	46891304	-	6978	protein_coding	nectin cell adhesion molecule 1 [Source:VGNC Symbol;Acc:VGNC:108604] && sp|Q9GL76|NECT1_PIG Nectin-1 OS=Sus scrofa OX=9823 GN=NECTIN1 PE=1 SV=1 && PF07686:Immunoglobulin V-set domain|PF08205:CD80-like C2-set immunoglobulin domain|PF13927:Immunoglobulin domain	-
ENSSSCG00000016628	2.93619	0.996062	1.09188	31.4093	8.08555	7.31145	1.67471	15.6021	-3.21667	0.00242244	0.141835	WNT2	18	28946326	28993961	+	5775	protein_coding	Wnt family member 2 [Source:VGNC Symbol;Acc:VGNC:94968] && sp|Q2IBB5|WNT2_RHIFE Protein Wnt-2 OS=Rhinolophus ferrumequinum OX=59479 GN=WNT2 PE=3 SV=1 && PF00110:wnt family	-
ENSSSCG00000037621	30.3406	28.8858	32.7564	54.9662	57.6096	97.1378	30.661	69.9046	-1.18692	0.00243039	0.141835	KIAA1522	6	89058808	89087839	+	6073	protein_coding	KIAA1522 [Source:VGNC Symbol;Acc:VGNC:89444] && sp|Q9P206|K1522_HUMAN Uncharacterized protein KIAA1522 OS=Homo sapiens OX=9606 GN=KIAA1522 PE=1 SV=2 && -	-
ENSSSCG00000001573	134.086	249.015	430.201	123.892	117.241	124.295	271.101	121.809	1.15302	0.00247543	0.143374	PIM1	7	32788291	32793878	+	2598	protein_coding	Pim-1 proto-oncogene, serine/threonine kinase [Source:HGNC Symbol;Acc:HGNC:8986] && sp|Q95LJ0|PIM1_FELCA Serine/threonine-protein kinase pim-1 OS=Felis catus OX=9685 GN=PIM1 PE=2 SV=1 && PF00069:Protein kinase domain	-
ENSSSCG00000006474	745.793	535.881	1869.3	2243.15	3885.11	1640.9	1050.32	2589.72	-1.30222	0.00257477	0.147301	NES	4	93412247	93421893	+	6017	protein_coding	nestin [Source:VGNC Symbol;Acc:VGNC:90689] && sp|P48681|NEST_HUMAN Nestin OS=Homo sapiens OX=9606 GN=NES PE=1 SV=2 && -	-
ENSSSCG00000011874	84.1708	104.586	162.69	71.5434	38.4064	49.0912	117.149	53.0136	1.13784	0.00258123	0.147301	PARP14	13	137809510	137865106	-	5483	protein_coding	poly(ADP-ribose) polymerase family member 14 [Source:VGNC Symbol;Acc:VGNC:108680] && sp|Q460N5|PAR14_HUMAN Protein mono-ADP-ribosyltransferase PARP14 OS=Homo sapiens OX=9606 GN=PARP14 PE=1 SV=3 && PF01661:Macro domain|PF00644:Poly(ADP-ribose) polymerase catalytic domain|PF02825:WWE domain	-
ENSSSCG00000050177	6.85111	4.98031	6.55129	0	0	0	6.12757	0	5.09724	0.00259863	1	ENSSSCG00000050177	AEMK02000569.1	995271	997547	+	2277	protein_coding	- && sp|O00370|LORF2_HUMAN LINE-1 retrotransposable element ORF2 protein OS=Homo sapiens OX=9606 PE=1 SV=1 && PF00078:Reverse transcriptase (RNA-dependent DNA polymerase)	-
ENSSSCG00000011928	450.216	499.027	620.189	2403.68	727.7	670.564	523.144	1267.32	-1.27705	0.00260875	0.147301	CCDC80	13	147207598	147245994	+	4254	protein_coding	coiled-coil domain containing 80 [Source:VGNC Symbol;Acc:VGNC:86315] && sp|Q76M96|CCD80_HUMAN Coiled-coil domain-containing protein 80 OS=Homo sapiens OX=9606 GN=CCDC80 PE=1 SV=1 && PF13778:Domain of unknown function (DUF4174)	-
ENSSSCG00000016555	1.95746	4.98031	2.18376	25.3019	7.07486	22.9788	3.04051	18.4519	-2.59959	0.00262022	0.147301	CPA4	18	18530867	18553634	-	2397	protein_coding	carboxypeptidase A4 [Source:VGNC Symbol;Acc:VGNC:103931] && sp|Q9UI42|CBPA4_HUMAN Carboxypeptidase A4 OS=Homo sapiens OX=9606 GN=CPA4 PE=1 SV=2 && PF00246:Zinc carboxypeptidase|PF02244:Carboxypeptidase activation peptide	-
ENSSSCG00000053466	1324.22	1067.78	442.212	472.884	520.508	346.772	944.737	446.721	1.08068	0.00272469	0.149373	CIRBP	2	77189846	77195569	-	2244	protein_coding	cold inducible RNA binding protein [Source:NCBI gene (formerly Entrezgene);Acc:100522851] && sp|Q14011|CIRBP_HUMAN Cold-inducible RNA-binding protein OS=Homo sapiens OX=9606 GN=CIRBP PE=1 SV=1 && -	-
ENSSSCG00000053975	17.6171	24.9015	15.2863	5.23488	4.04278	4.17797	19.2683	4.48521	2.09827	0.00278063	0.151236	ENSSSCG00000053975	7	22622178	22623576	-	609	protein_coding	- && sp|Q8R0E5|ZRAS1_MOUSE Putative uncharacterized protein ZNRD1-AS1 OS=Mus musculus OX=10090 GN=Znrd1-as PE=2 SV=2 && -	-
ENSSSCG00000032330	370.939	369.539	346.126	1375.9	518.486	468.977	362.201	787.788	-1.12166	0.00284191	0.152903	ENSSSCG00000032330	9	46608156	46612266	-	1013	protein_coding	Thy-1 cell surface antigen [Source:VGNC Symbol;Acc:VGNC:93973] && sp|O62643|THY1_MACMU Thy-1 membrane glycoprotein OS=Macaca mulatta OX=9544 GN=THY1 PE=2 SV=1 && PF00047:Immunoglobulin domain	-
ENSSSCG00000004894	2.93619	18.9252	28.3889	1.74496	1.01069	3.13348	16.7501	1.96304	3.09751	0.00291193	0.155785	SERPINB5	1	158167646	158195796	-	2675	protein_coding	serpin family B member 5 [Source:VGNC Symbol;Acc:VGNC:92738] && sp|P36952|SPB5_HUMAN Serpin B5 OS=Homo sapiens OX=9606 GN=SERPINB5 PE=1 SV=2 && PF00079:Serpin (serine protease inhibitor)	-
ENSSSCG00000012076	228.044	110.563	407.272	136.107	47.5026	98.1823	248.626	93.9306	1.40164	0.00295779	0.155785	MX2	13	204798629	204831957	+	8633	protein_coding	myxovirus (influenza virus) resistance 2 (mouse) [Source:NCBI gene (formerly Entrezgene);Acc:396893] && sp|A7VK00|MX2_PIG Interferon-induced GTP-binding protein Mx2 OS=Sus scrofa OX=9823 GN=MX2 PE=2 SV=1 && PF00350:Dynamin family|PF01031:Dynamin central region|PF02212:Dynamin GTPase effector domain	-
ENSSSCG00000005701	64.5962	102.594	79.7073	46.2414	40.4278	31.3348	82.2993	39.3347	1.06113	0.00296006	0.155785	ASS1	1	270531589	270586364	+	3459	protein_coding	argininosuccinate synthase 1 [Source:VGNC Symbol;Acc:VGNC:85590] && sp|P14568|ASSY_BOVIN Argininosuccinate synthase OS=Bos taurus OX=9913 GN=ASS1 PE=2 SV=1 && -	-
ENSSSCG00000010532	46.0003	32.87	19.6539	205.033	56.5989	49.0912	32.8414	103.574	-1.65759	0.00309561	0.159844	LOXL4	14	109571947	109589160	-	3437	protein_coding	lysyl oxidase like 4 [Source:VGNC Symbol;Acc:VGNC:89783] && sp|Q8MJ24|LOXL4_BOVIN Lysyl oxidase homolog 4 OS=Bos taurus OX=9913 GN=LOXL4 PE=2 SV=1 && -	-
ENSSSCG00000055268	54.8089	100.602	80.7992	23.557	47.5026	31.3348	78.7368	34.1315	1.21	0.00311082	0.159844	RIMKLA	6	168916725	168950046	-	4412	protein_coding	ribosomal modification protein rimK like family member A [Source:HGNC Symbol;Acc:HGNC:28725] && sp|Q8IXN7|RIMKA_HUMAN N-acetylaspartylglutamate synthase A OS=Homo sapiens OX=9606 GN=RIMKLA PE=1 SV=2 && -	-
ENSSSCG00000039468	1082.48	767.964	1609.43	2809.39	1216.88	3408.18	1153.29	2478.15	-1.10368	0.00312005	0.159844	SERPINH1	9	9783042	9794483	+	3811	protein_coding	serpin family H member 1 [Source:VGNC Symbol;Acc:VGNC:92746] && sp|Q2KJH6|SERPH_BOVIN Serpin H1 OS=Bos taurus OX=9913 GN=SERPINH1 PE=2 SV=1 && PF00079:Serpin (serine protease inhibitor)	-
ENSSSCG00000027046	0	0	0	777.38	0	894.086	0	557.155	-11.5344	0.00315412	0.160738	ENSSSCG00000027046	Y	9374899	9552306	+	9666	protein_coding	- && sp|Q93008|USP9X_HUMAN Probable ubiquitin carboxyl-terminal hydrolase FAF-X OS=Homo sapiens OX=9606 GN=USP9X PE=1 SV=4 && -	-
ENSSSCG00000009331	112.554	107.575	135.393	561.005	200.117	132.651	118.507	297.924	-1.33193	0.00320548	0.161847	MEDAG	11	7545494	7562737	+	2129	protein_coding	mesenteric estrogen dependent adiposis [Source:VGNC Symbol;Acc:VGNC:90126] && sp|A4IFN2|MEDAG_BOVIN Mesenteric estrogen-dependent adipogenesis protein OS=Bos taurus OX=9913 GN=MEDAG PE=2 SV=1 && -	-
ENSSSCG00000009720	53.8302	37.8503	93.9018	28.7918	11.1176	26.1123	61.8608	22.0073	1.48456	0.00320943	0.161847	DDX60	14	21083350	21163561	+	7567	protein_coding	DExD/H-box helicase 60 [Source:VGNC Symbol;Acc:VGNC:87234] && sp|Q8IY21|DDX60_HUMAN Probable ATP-dependent RNA helicase DDX60 OS=Homo sapiens OX=9606 GN=DDX60 PE=1 SV=3 && PF00270:DEAD/DEAH box helicase|PF00271:Helicase conserved C-terminal domain	-
ENSSSCG00000007171	5.87238	3.98425	5.45941	21.812	20.2139	17.7564	5.10535	19.9274	-1.96721	0.00333922	0.167227	EBF4	17	32876089	32944678	-	2215	protein_coding	EBF family member 4 [Source:VGNC Symbol;Acc:VGNC:96211] && sp|Q9BQW3|COE4_HUMAN Transcription factor COE4 OS=Homo sapiens OX=9606 GN=EBF4 PE=2 SV=2 && PF16422:Transcription factor COE1 DNA-binding domain|PF16423:Transcription factor COE1 helix-loop-helix domain|PF01833:IPT/TIG domain	-
ENSSSCG00000008348	27.4045	7.96849	24.0214	83.7581	111.176	18.8009	19.7981	71.2451	-1.84974	0.00336975	0.167831	PLEK	3	73877743	73906667	-	5554	protein_coding	pleckstrin [Source:VGNC Symbol;Acc:VGNC:91531] && sp|P08567|PLEK_HUMAN Pleckstrin OS=Homo sapiens OX=9606 GN=PLEK PE=1 SV=3 && -	-
ENSSSCG00000016851	53.8302	76.6967	112.464	373.421	112.187	133.695	80.9969	206.435	-1.35328	0.00344043	0.169943	OSMR	16	24041567	24102177	+	5447	protein_coding	oncostatin M receptor [Source:VGNC Symbol;Acc:VGNC:91082] && sp|Q99650|OSMR_HUMAN Oncostatin-M-specific receptor subunit beta OS=Homo sapiens OX=9606 GN=OSMR PE=1 SV=1 && PF00041:Fibronectin type III domain|PF17971:Leukemia inhibitory factor receptor D2 domain	-
ENSSSCG00000004039	9.7873	20.9173	14.1945	28.7918	58.6203	39.6907	14.9664	42.3676	-1.49853	0.00350221	0.171315	SLC22A3	1	7110074	7207401	-	3774	protein_coding	solute carrier family 22 member 3 [Source:VGNC Symbol;Acc:VGNC:92980] && sp|O75751|S22A3_HUMAN Solute carrier family 22 member 3 OS=Homo sapiens OX=9606 GN=SLC22A3 PE=1 SV=1 && PF00083:Sugar (and other) transporter	-
ENSSSCG00000012126	76.341	51.7952	70.9723	232.08	83.8876	128.473	66.3695	148.147	-1.16112	0.00358186	0.17396	GPM6B	X	10430301	10582354	-	4315	protein_coding	glycoprotein M6B [Source:VGNC Symbol;Acc:VGNC:103953] && sp|P35803|GPM6B_MOUSE Neuronal membrane glycoprotein M6-b OS=Mus musculus OX=10090 GN=Gpm6b PE=1 SV=2 && PF01275:Myelin proteolipid protein (PLP or lipophilin)	-
ENSSSCG00000063428	1223.41	671.346	721.734	758.185	3952.83	1878	872.164	2196.34	-1.33222	0.00360983	0.174606	MYL6B	5	21556061	21558758	+	750	protein_coding	myosin light chain 6B [Source:HGNC Symbol;Acc:HGNC:29823] && sp|Q8CI43|MYL6B_MOUSE Myosin light chain 6B OS=Mus musculus OX=10090 GN=Myl6b PE=1 SV=1 && -	-
ENSSSCG00000054936	25.447	21.9134	7.64317	6.10736	1.01069	0	18.3345	2.37268	2.89749	0.00362614	0.174606	RBP5	5	63601134	63612191	+	5706	protein_coding	retinol binding protein 5 [Source:NCBI gene (formerly Entrezgene);Acc:100270724] && sp|Q5RBM7|RET5_PONAB Retinol-binding protein 5 OS=Pongo abelii OX=9601 GN=RBP5 PE=2 SV=3 && -	-
ENSSSCG00000016554	30.3406	16.933	38.2159	78.5232	56.5989	60.5806	28.4965	65.2342	-1.2008	0.00369334	0.175835	MEST	18	18327536	18345843	-	6646	protein_coding	mesoderm specific transcript [Source:VGNC Symbol;Acc:VGNC:90150] && sp|Q5EB52|MEST_HUMAN Mesoderm-specific transcript homolog protein OS=Homo sapiens OX=9606 GN=MEST PE=1 SV=2 && PF00561:alpha/beta hydrolase fold	-
ENSSSCG00000032193	222.172	528.909	205.274	122.147	129.369	191.142	318.785	147.553	1.11279	0.00378868	0.179582	NKAIN1	6	87772925	87825609	-	3333	protein_coding	sodium/potassium transporting ATPase interacting 1 [Source:VGNC Symbol;Acc:VGNC:90754] && sp|Q4KMZ8|NKAI1_HUMAN Sodium/potassium-transporting ATPase subunit beta-1-interacting protein 1 OS=Homo sapiens OX=9606 GN=NKAIN1 PE=2 SV=3 && -	-
ENSSSCG00000003399	45.0216	5.97637	10.9188	4.3624	3.03208	2.08899	20.6389	3.16116	2.69696	0.00379688	0.179582	RBP7	6	70313309	70326455	+	612	protein_coding	retinol binding protein 7 [Source:VGNC Symbol;Acc:VGNC:92165] && sp|Q96R05|RET7_HUMAN Retinoid-binding protein 7 OS=Homo sapiens OX=9606 GN=RBP7 PE=1 SV=1 && PF00061:Lipocalin / cytosolic fatty-acid binding protein family	-
ENSSSCG00000035038	49.9153	54.7834	49.1347	134.362	61.6523	127.428	51.2778	107.814	-1.07316	0.00383951	0.180981	CGNL1	1	114424151	114598823	-	6869	protein_coding	cingulin like 1 [Source:VGNC Symbol;Acc:VGNC:86616] && sp|Q0VF96|CGNL1_HUMAN Cingulin-like protein 1 OS=Homo sapiens OX=9606 GN=CGNL1 PE=1 SV=2 && -	-
ENSSSCG00000036820	772.218	553.81	307.911	191.073	378	95.0489	544.646	221.374	1.29913	0.00385147	0.180981	ENSSSCG00000036820	AEMK02000452.1	1846012	1847751	+	1689	protein_coding	- && sp|P10114|RAP2A_HUMAN Ras-related protein Rap-2a OS=Homo sapiens OX=9606 GN=RAP2A PE=1 SV=1 && PF00071:Ras family	-
ENSSSCG00000039476	20.5533	54.7834	24.0214	8.7248	9.09625	12.5339	33.1194	10.1183	1.71651	0.00388872	0.181887	ENSSSCG00000039476	AEMK02000465.1	465458	635763	-	1080	protein_coding	- && sp|Q8N5I4|DHRSX_HUMAN Dehydrogenase/reductase SDR family member on chromosome X OS=Homo sapiens OX=9606 GN=DHRSX PE=1 SV=2 && PF00106:short chain dehydrogenase	-
ENSSSCG00000060989	283.832	2195.32	454.223	173.624	163.732	185.92	977.791	174.425	2.48696	0.00389587	0.181887	ENSSSCG00000060989	7	22824426	22854778	+	1674	protein_coding	- && sp|P13753|HA1B_BOVIN BOLA class I histocompatibility antigen, alpha chain BL3-7 OS=Bos taurus OX=9913 PE=2 SV=1 && PF07654:Immunoglobulin C1-set domain|PF00129:Class I Histocompatibility antigen, domains alpha 1 and 2	-
ENSSSCG00000012077	144.852	76.6967	367.964	76.7782	40.4278	95.0489	196.504	70.7516	1.47254	0.00394037	0.182785	MX1	13	204843754	204868922	+	2708	protein_coding	MX dynamin like GTPase 1 [Source:VGNC Symbol;Acc:VGNC:98143] && sp|P27594|MX1_PIG Interferon-induced GTP-binding protein Mx1 OS=Sus scrofa OX=9823 GN=MX1 PE=2 SV=1 && PF00350:Dynamin family|PF02212:Dynamin GTPase effector domain|PF01031:Dynamin central region	-
ENSSSCG00000001523	34.2556	16.933	39.3077	59.3286	59.631	91.9154	30.1654	70.2917	-1.22164	0.00405274	0.186307	GRM4	7	30179305	30267715	-	3433	protein_coding	glutamate metabotropic receptor 4 [Source:VGNC Symbol;Acc:VGNC:98027] && sp|Q14833|GRM4_HUMAN Metabotropic glutamate receptor 4 OS=Homo sapiens OX=9606 GN=GRM4 PE=2 SV=1 && PF07562:Nine Cysteines Domain of family 3 GPCR|PF00003:7 transmembrane sweet-taste receptor of 3 GCPR|PF01094:Receptor family ligand binding region	-
ENSSSCG00000004961	81.2346	59.7637	38.2159	195.436	102.08	98.1823	59.7381	131.899	-1.14249	0.00407555	0.186307	ITGA11	1	166186613	166310800	-	4956	protein_coding	integrin subunit alpha 11 [Source:VGNC Symbol;Acc:VGNC:89233] && sp|Q9UKX5|ITA11_HUMAN Integrin alpha-11 OS=Homo sapiens OX=9606 GN=ITGA11 PE=1 SV=2 && PF01839:FG-GAP repeat|PF00092:von Willebrand factor type A domain|PF08441:Integrin alpha	-
ENSSSCG00000024325	23.4895	29.8819	62.2372	13.9597	14.1497	10.4449	38.5362	12.8514	1.57723	0.00414189	0.187822	SGK2	17	46188265	46208804	+	5272	protein_coding	serum/glucocorticoid regulated kinase 2 [Source:VGNC Symbol;Acc:VGNC:95597] && sp|Q9HBY8|SGK2_HUMAN Serine/threonine-protein kinase Sgk2 OS=Homo sapiens OX=9606 GN=SGK2 PE=1 SV=2 && PF00069:Protein kinase domain	-
ENSSSCG00000036975	0	0	0	6.97984	4.04278	6.26696	0	5.76319	-4.94131	0.00415333	1	PSRC1	4	110813339	110817108	+	2128	protein_coding	proline and serine rich coiled-coil 1 [Source:VGNC Symbol;Acc:VGNC:91933] && sp|Q6PGN9|PSRC1_HUMAN Proline/serine-rich coiled-coil protein 1 OS=Homo sapiens OX=9606 GN=PSRC1 PE=1 SV=1 && PF15259:G-2 and S-phase expressed 1	-
ENSSSCG00000036726	0	4.98031	5.45941	27.0469	14.1497	15.6674	3.47991	18.9547	-2.46471	0.00416575	0.187822	ENSSSCG00000036726	AEMK02000694.1	68872	115051	+	1273	protein_coding	- && sp|Q3T0H0|LCMT1_BOVIN Leucine carboxyl methyltransferase 1 OS=Bos taurus OX=9913 GN=LCMT1 PE=2 SV=1 && PF04072:Leucine carboxyl methyltransferase	-
ENSSSCG00000013318	207.491	196.224	146.312	612.481	256.716	256.945	183.342	375.381	-1.03457	0.00438998	0.193315	RCN1	2	28696661	28709672	-	2368	protein_coding	reticulocalbin 1 [Source:VGNC Symbol;Acc:VGNC:100849] && sp|Q15293|RCN1_HUMAN Reticulocalbin-1 OS=Homo sapiens OX=9606 GN=RCN1 PE=1 SV=1 && PF13499:EF-hand domain pair	-
ENSSSCG00000024416	241.746	233.078	16.3782	6.97984	33.3529	11.4894	163.734	17.2741	3.24705	0.00439443	0.193315	MYH13	12	55046888	55103400	-	5847	protein_coding	myosin heavy chain 13 [Source:VGNC Symbol;Acc:VGNC:99018] && sp|Q076A3|MYH13_CANLF Myosin-13 OS=Canis lupus familiaris OX=9615 GN=MYH13 PE=3 SV=1 && PF02736:Myosin N-terminal SH3-like domain|PF00063:Myosin head (motor domain)|PF01576:Myosin tail	-
ENSSSCG00000001931	108.639	67.7322	137.577	53.2213	34.3636	60.5806	104.649	49.3885	1.08166	0.00445507	0.194798	ENSSSCG00000001931	7	61033856	61078507	+	2891	protein_coding	- && sp|Q8IUY3|GRM2A_HUMAN GRAM domain-containing protein 2A OS=Homo sapiens OX=9606 GN=GRAMD2A PE=1 SV=2 && PF02893:GRAM domain	-
ENSSSCG00000009361	21.5321	26.8937	75.3398	307.985	59.631	62.6696	41.2552	143.429	-1.80321	0.00449691	0.194862	POSTN	11	13224959	13258978	-	7933	protein_coding	periostin [Source:VGNC Symbol;Acc:VGNC:91670] && sp|Q15063|POSTN_HUMAN Periostin OS=Homo sapiens OX=9606 GN=POSTN PE=1 SV=2 && PF02469:Fasciclin domain	-
ENSSSCG00000009526	108.639	187.26	204.182	505.166	270.866	232.922	166.694	336.318	-1.01474	0.00454606	0.196031	ITGBL1	11	70042232	70246968	+	2489	protein_coding	integrin subunit beta like 1 [Source:VGNC Symbol;Acc:VGNC:89247] && sp|O95965|ITGBL_HUMAN Integrin beta-like protein 1 OS=Homo sapiens OX=9606 GN=ITGBL1 PE=2 SV=1 && PF07974:EGF-like domain	-
ENSSSCG00000001596	764.389	574.728	124.474	143.959	220.331	201.587	487.864	188.626	1.37195	0.00455099	0.196031	MOCS1	7	35287365	35320931	-	2005	protein_coding	molybdenum cofactor synthesis 1 [Source:VGNC Symbol;Acc:VGNC:107153] && sp|Q1JQD7|MOCS1_BOVIN Molybdenum cofactor biosynthesis protein 1 OS=Bos taurus OX=9913 GN=MOCS1 PE=2 SV=2 && PF01967:MoaC family|PF04055:Radical SAM superfamily|PF13353:4Fe-4S single cluster domain|PF06463:Molybdenum Cofactor Synthesis C	-
ENSSSCG00000023862	44.0429	63.7479	53.5022	16.5771	24.2567	30.2903	53.7643	23.708	1.18871	0.00456475	0.19604	MTMR8	X	50935136	51077766	-	3233	protein_coding	myotubularin related protein 8 [Source:VGNC Symbol;Acc:VGNC:90463] && sp|Q96EF0|MTMR8_HUMAN Myotubularin-related protein 8 OS=Homo sapiens OX=9606 GN=MTMR8 PE=1 SV=1 && PF06602:Myotubularin-like phosphatase domain	-
ENSSSCG00000005164	1.95746	2.98819	3.27564	20.9395	8.08555	15.6674	2.74043	14.8975	-2.45302	0.00480083	0.201984	HACD4	1	201886332	201910664	+	2637	protein_coding	3-hydroxyacyl-CoA dehydratase 4 [Source:VGNC Symbol;Acc:VGNC:88768] && sp|Q5VWC8|HACD4_HUMAN Very-long-chain (3R)-3-hydroxyacyl-CoA dehydratase 4 OS=Homo sapiens OX=9606 GN=HACD4 PE=1 SV=1 && PF04387:Protein tyrosine phosphatase-like protein, PTPLA	-
ENSSSCG00000015850	91.0219	99.6062	53.5022	173.624	334.54	84.6039	81.3768	197.589	-1.27851	0.00494028	0.206054	DUSP4	15	55491087	55508455	+	5326	protein_coding	dual specificity phosphatase 4 [Source:VGNC Symbol;Acc:VGNC:96248] && sp|Q13115|DUS4_HUMAN Dual specificity protein phosphatase 4 OS=Homo sapiens OX=9606 GN=DUSP4 PE=1 SV=1 && PF00782:Dual specificity phosphatase, catalytic domain|PF00581:Rhodanese-like domain	-
ENSSSCG00000009166	31.3194	17.9291	22.9295	57.5837	37.3957	76.248	24.0593	57.0758	-1.24437	0.00508217	0.208369	MANBA	8	118251106	118361900	+	3210	protein_coding	mannosidase beta [Source:VGNC Symbol;Acc:VGNC:89970] && sp|O00462|MANBA_HUMAN Beta-mannosidase OS=Homo sapiens OX=9606 GN=MANBA PE=1 SV=3 && PF17753:Ig-fold domain|PF17786:Mannosidase Ig/CBM-like domain	-
ENSSSCG00000011141	9.7873	6.97243	5.45941	0.87248	0	0	7.40638	0.290827	4.41151	0.00514519	1	CALML5	10	65406633	65407082	+	450	protein_coding	calmodulin like 5 [Source:VGNC Symbol;Acc:VGNC:95874] && sp|Q71UH5|CALM_GLOSP Calmodulin OS=Globisporangium splendens OX=82926 PE=2 SV=1 && PF13499:EF-hand domain pair	-
ENSSSCG00000002864	21.5321	14.9409	17.4701	78.5232	37.3957	29.2458	17.981	48.3882	-1.43315	0.00522166	0.210463	SLC7A10	6	43002431	43017554	-	1869	protein_coding	solute carrier family 7 member 10 [Source:VGNC Symbol;Acc:VGNC:93170] && sp|Q9NS82|AAA1_HUMAN Asc-type amino acid transporter 1 OS=Homo sapiens OX=9606 GN=SLC7A10 PE=1 SV=1 && PF13520:Amino acid permease	-
ENSSSCG00000017144	0	0.996062	7.64317	75.0333	3.03208	8.35594	2.87974	28.8071	-3.35181	0.00531849	0.212364	NPTX1	12	2036810	2046193	+	5122	protein_coding	neuronal pentraxin 1 [Source:VGNC Symbol;Acc:VGNC:90862] && sp|Q62443|NPTX1_MOUSE Neuronal pentraxin-1 OS=Mus musculus OX=10090 GN=Nptx1 PE=1 SV=1 && -	-
ENSSSCG00000010461	1878.18	3587.81	2406.51	18101.3	7924.85	3604.55	2624.17	9876.91	-1.91222	0.00533208	0.212364	ANKRD1	14	102603777	102612839	-	4532	protein_coding	ankyrin repeat domain 1 [Source:VGNC Symbol;Acc:VGNC:85321] && sp|Q865U8|ANKR1_PIG Ankyrin repeat domain-containing protein 1 OS=Sus scrofa OX=9823 GN=ANKRD1 PE=2 SV=1 && PF12796:Ankyrin repeats (3 copies)	-
ENSSSCG00000017861	67.5324	79.6849	43.6753	61.0736	451.78	91.9154	63.6309	201.59	-1.66199	0.00534765	0.212364	ASPA	12	49610519	49641864	+	8013	protein_coding	aspartoacylase [Source:VGNC Symbol;Acc:VGNC:85582] && sp|B1PK17|ACY2_PIG Aspartoacylase OS=Sus scrofa OX=9823 GN=ASPA PE=2 SV=1 && -	-
ENSSSCG00000026754	23.4895	26.8937	27.297	34.0267	74.7914	72.07	25.8934	60.296	-1.21605	0.00539243	0.212364	ATCAY	2	74800048	74838671	-	4501	protein_coding	ATCAY kinesin light chain interacting caytaxin [Source:VGNC Symbol;Acc:VGNC:85603] && sp|Q86WG3|ATCAY_HUMAN Caytaxin OS=Homo sapiens OX=9606 GN=ATCAY PE=1 SV=2 && -	-
ENSSSCG00000013056	0.97873	1.99212	6.55129	47.1139	10.1069	6.26696	3.17405	21.1626	-2.7652	0.00541536	0.212364	LGALS12	2	8463402	8475162	-	1262	protein_coding	galectin 12 [Source:VGNC Symbol;Acc:VGNC:89692] && sp|Q96DT0|LEG12_HUMAN Galectin-12 OS=Homo sapiens OX=9606 GN=LGALS12 PE=1 SV=1 && PF00337:Galactoside-binding lectin	-
ENSSSCG00000040575	73.4048	100.602	270.787	46.2414	29.3101	87.7374	148.265	54.4297	1.44603	0.00543215	0.212364	ISG15	6	63363173	63364208	+	634	protein_coding	ISG15 ubiquitin like modifier [Source:VGNC Symbol;Acc:VGNC:89223] && sp|O02741|ISG15_BOVIN Ubiquitin-like protein ISG15 OS=Bos taurus OX=9913 GN=ISG15 PE=1 SV=3 && PF00240:Ubiquitin family	-
ENSSSCG00000038348	36.213	40.8385	34.9402	124.765	80.8555	45.9577	37.3306	83.8593	-1.17104	0.00543746	0.212364	NME1	12	27416346	27436140	+	1976	protein_coding	NME/NM23 nucleoside diphosphate kinase 1 [Source:VGNC Symbol;Acc:VGNC:99023] && sp|P52174|NDKA1_BOVIN Nucleoside diphosphate kinase A 1 OS=Bos taurus OX=9913 GN=NME1-1 PE=1 SV=3 && PF00334:Nucleoside diphosphate kinase	-
ENSSSCG00000021657	16.6384	22.9094	29.4808	41.0066	61.6523	53.2691	23.0095	51.976	-1.17784	0.0055113	0.213146	SATB2	15	102964417	103158232	-	5160	protein_coding	SATB homeobox 2 [Source:VGNC Symbol;Acc:VGNC:95972] && sp|Q9UPW6|SATB2_HUMAN DNA-binding protein SATB2 OS=Homo sapiens OX=9606 GN=SATB2 PE=1 SV=2 && PF16534:Ubiquitin-like oligomerisation domain of SATB|PF02376:CUT domain|PF00046:Homeodomain	-
ENSSSCG00000007800	30.3406	29.8819	84.0749	14.8322	11.1176	22.9788	48.0991	16.3095	1.55968	0.00552736	0.213146	SEPTIN1	3	17924651	17937947	+	1569	protein_coding	septin 1 [Source:VGNC Symbol;Acc:VGNC:92718] && sp|A5PJU9|SEPT1_BOVIN Septin-1 OS=Bos taurus OX=9913 GN=SEPTIN1 PE=2 SV=1 && PF00735:Septin	-
ENSSSCG00000026430	3.91492	0	0	1896.77	0	1607.47	1.30497	1168.08	-9.80074	0.0057477	0.218337	ENSSSCG00000026430	Y	9153467	9171279	-	5082	protein_coding	- && sp|O00571|DDX3X_HUMAN ATP-dependent RNA helicase DDX3X OS=Homo sapiens OX=9606 GN=DDX3X PE=1 SV=3 && PF00271:Helicase conserved C-terminal domain|PF00270:DEAD/DEAH box helicase	-
ENSSSCG00000003746	0	0	0	13.0872	3.03208	2.08899	0	6.06942	-5.02397	0.00578634	1	ENSSSCG00000003746	6	120472260	120473140	+	813	protein_coding	- && sp|A6YRY8|RSSA_SHEEP 40S ribosomal protein SA OS=Ovis aries OX=9940 GN=RPSA PE=2 SV=1 && PF16122:40S ribosomal protein SA C-terminus|PF00318:Ribosomal protein S2	-
ENSSSCG00000024015	59.7026	24.9015	39.3077	111.677	67.7165	87.7374	41.3039	89.0438	-1.10883	0.00595888	0.224591	FADS1	2	9735322	9750506	+	4710	protein_coding	fatty acid desaturase 1 [Source:VGNC Symbol;Acc:VGNC:87875] && sp|O60427|FADS1_HUMAN Acyl-CoA (8-3)-desaturase OS=Homo sapiens OX=9606 GN=FADS1 PE=1 SV=3 && PF00487:Fatty acid desaturase	-
ENSSSCG00000016983	92.9794	55.7795	43.6753	129.127	189	88.7819	64.1447	135.636	-1.07803	0.00612638	0.227466	STC2	16	50989433	51004481	+	4247	protein_coding	stanniocalcin 2 [Source:VGNC Symbol;Acc:VGNC:93543] && sp|O76061|STC2_HUMAN Stanniocalcin-2 OS=Homo sapiens OX=9606 GN=STC2 PE=1 SV=1 && PF03298:Stanniocalcin family	-
ENSSSCG00000047099	32.2981	37.8503	19.6539	4.3624	8.08555	15.6674	29.9341	9.37178	1.69404	0.00612947	0.227466	ENSSSCG00000047099	6	12221270	12223375	-	2106	protein_coding	- && sp|Q4W5G0|TIGD2_HUMAN Tigger transposable element-derived protein 2 OS=Homo sapiens OX=9606 GN=TIGD2 PE=3 SV=1 && -	-
ENSSSCG00000011077	58.7238	20.9173	31.6646	12.2147	11.1176	15.6674	37.1019	12.9999	1.51688	0.00617854	0.228038	MSRB2	10	51889208	51910392	-	1551	protein_coding	methionine sulfoxide reductase B2 [Source:VGNC Symbol;Acc:VGNC:103995] && sp|Q9Y3D2|MSRB2_HUMAN Methionine-R-sulfoxide reductase B2, mitochondrial OS=Homo sapiens OX=9606 GN=MSRB2 PE=1 SV=2 && PF01641:SelR domain	-
ENSSSCG00000014369	33.2768	32.87	44.7671	147.449	54.5775	59.5361	36.9713	87.1876	-1.24369	0.00620413	0.228038	CD14	2	142346360	142349581	-	3142	protein_coding	CD14 molecule [Source:VGNC Symbol;Acc:VGNC:86389] && sp|Q95122|CD14_BOVIN Monocyte differentiation antigen CD14 OS=Bos taurus OX=9913 GN=CD14 PE=2 SV=2 && -	-
ENSSSCG00000010452	105.703	175.307	161.598	75.0333	32.3422	98.1823	147.536	68.5193	1.10615	0.00632206	0.230476	IFIT1	14	101237571	101249498	+	2078	protein_coding	interferon induced protein with tetratricopeptide repeats 3 [Source:VGNC Symbol;Acc:VGNC:107401] && sp|P09914|IFIT1_HUMAN Interferon-induced protein with tetratricopeptide repeats 1 OS=Homo sapiens OX=9606 GN=IFIT1 PE=1 SV=2 && -	-
ENSSSCG00000036403	23.4895	27.8897	14.1945	41.879	67.7165	43.8687	21.8579	51.1548	-1.22046	0.00643936	0.233193	FAM180A	18	13575527	13592344	+	5130	protein_coding	family with sequence similarity 180 member A [Source:VGNC Symbol;Acc:VGNC:87934] && sp|Q6UWF9|F180A_HUMAN Protein FAM180A OS=Homo sapiens OX=9606 GN=FAM180A PE=2 SV=1 && PF15173:FAM180 family	-
ENSSSCG00000033613	124.299	134.468	195.447	66.3085	34.3636	109.672	151.405	70.1146	1.11124	0.00649527	0.233846	FOXS1	17	35523411	35530816	-	4926	protein_coding	forkhead box S1 [Source:VGNC Symbol;Acc:VGNC:96303] && sp|O43638|FOXS1_HUMAN Forkhead box protein S1 OS=Homo sapiens OX=9606 GN=FOXS1 PE=2 SV=2 && PF10401:Interferon-regulatory factor 3	-
ENSSSCG00000054571	42.0854	133.472	100.453	149.194	241.556	193.231	92.0036	194.66	-1.0813	0.00654407	0.234437	CYP2B6B	6	49110812	49178334	-	2977	protein_coding	cytochrome P450 family 2 subfamily B member 6B [Source:NCBI gene (formerly Entrezgene);Acc:403104] && sp|P00178|CP2B4_RABIT Cytochrome P450 2B4 OS=Oryctolagus cuniculus OX=9986 GN=CYP2B4 PE=1 SV=1 && PF00067:Cytochrome P450	-
ENSSSCG00000008186	40.1279	57.7716	56.7778	20.9395	28.2994	22.9788	51.5591	24.0726	1.1003	0.00663961	0.235833	TSGA10	3	55198218	55321236	+	5098	protein_coding	testis specific 10 [Source:VGNC Symbol;Acc:VGNC:94487] && sp|Q9BZW7|TSG10_HUMAN Testis-specific gene 10 protein OS=Homo sapiens OX=9606 GN=TSGA10 PE=1 SV=1 && -	-
ENSSSCG00000039867	264.257	278.897	189.987	651.743	891.432	172.341	244.381	571.839	-1.22643	0.00667631	0.235833	UCK2	4	84838802	84919236	-	4873	protein_coding	uridine-cytidine kinase 2 [Source:VGNC Symbol;Acc:VGNC:98399] && sp|Q99PM9|UCK2_MOUSE Uridine-cytidine kinase 2 OS=Mus musculus OX=10090 GN=Uck2 PE=1 SV=1 && -	-
ENSSSCG00000003079	140.937	158.374	158.323	565.367	259.748	154.585	152.545	326.567	-1.09977	0.00684833	0.237155	ENSSSCG00000003079	6	51161383	51178451	+	4296	protein_coding	PVR cell adhesion molecule [Source:VGNC Symbol;Acc:VGNC:98546] && sp|P15151|PVR_HUMAN Poliovirus receptor OS=Homo sapiens OX=9606 GN=PVR PE=1 SV=2 && PF08205:CD80-like C2-set immunoglobulin domain|PF07686:Immunoglobulin V-set domain	-
ENSSSCG00000027130	716.431	741.07	747.939	1802.54	2226.56	565.071	735.146	1531.39	-1.05888	0.00686231	0.237155	TNFRSF12A	3	39166298	39168302	-	864	protein_coding	TNF receptor superfamily member 12A [Source:VGNC Symbol;Acc:VGNC:94258] && sp|Q9NP84|TNR12_HUMAN Tumor necrosis factor receptor superfamily member 12A OS=Homo sapiens OX=9606 GN=TNFRSF12A PE=1 SV=1 && PF12191:Tumour necrosis factor receptor stn_TNFRSF12A_TNFR domain	-
ENSSSCG00000009839	58.7238	100.602	30.5727	95.9728	147.561	181.742	63.2996	141.759	-1.15908	0.0069269	0.238698	CIT	14	33009877	33196286	+	8603	protein_coding	citron rho-interacting serine/threonine kinase [Source:VGNC Symbol;Acc:VGNC:86710] && sp|O14578|CTRO_HUMAN Citron Rho-interacting kinase OS=Homo sapiens OX=9606 GN=CIT PE=1 SV=2 && PF00169:PH domain|PF00780:CNH domain|PF00069:Protein kinase domain	-
ENSSSCG00000036984	6.85111	7.96849	1.09188	27.0469	17.1818	18.8009	5.30383	21.0099	-1.97355	0.00695765	0.239049	GALR1	1	147443821	147463542	-	8252	protein_coding	galanin receptor 1 [Source:VGNC Symbol;Acc:VGNC:88339] && sp|P47211|GALR1_HUMAN Galanin receptor type 1 OS=Homo sapiens OX=9606 GN=GALR1 PE=1 SV=3 && PF00001:7 transmembrane receptor (rhodopsin family)	-
ENSSSCG00000035669	43.0641	36.8543	29.4808	117.785	49.524	71.0255	36.4664	79.4448	-1.12491	0.00697014	0.239049	ENSSSCG00000035669	AEMK02000452.1	3147233	3174646	-	11787	protein_coding	- && sp|Q8IVF2|AHNK2_HUMAN Protein AHNAK2 OS=Homo sapiens OX=9606 GN=AHNAK2 PE=1 SV=2 && -	-
ENSSSCG00000012138	4.89365	0.996062	6.55129	87.248	5.05347	3.13348	4.147	31.8116	-2.95086	0.00748682	0.250285	ACE2	X	12093242	12151286	-	2848	protein_coding	angiotensin converting enzyme 2 [Source:VGNC Symbol;Acc:VGNC:85008] && sp|Q58DD0|ACE2_BOVIN Angiotensin-converting enzyme 2 OS=Bos taurus OX=9913 GN=ACE2 PE=2 SV=1 && PF01401:Angiotensin-converting enzyme|PF16959:Renal amino acid transporter	-
ENSSSCG00000061997	99.8305	67.7322	73.1561	254.764	317.358	50.1357	80.2396	207.419	-1.37049	0.00754362	0.250285	ENSSSCG00000061997	12	53721978	53781557	-	3544	protein_coding	- && sp|P35580|MYH10_HUMAN Myosin-10 OS=Homo sapiens OX=9606 GN=MYH10 PE=1 SV=3 && -	-
ENSSSCG00000061023	71.4473	43.8267	101.545	34.0267	31.3315	36.5573	72.273	33.9718	1.08707	0.00760434	0.250285	ENSSSCG00000061023	13	125098787	125106729	+	5640	protein_coding	- && sp|Q96DX8|RTP4_HUMAN Receptor-transporting protein 4 OS=Homo sapiens OX=9606 GN=RTP4 PE=1 SV=3 && PF13695:Zinc-binding domain	-
ENSSSCG00000005607	111.575	96.618	46.9509	44.4965	45.4812	28.2013	85.0481	39.393	1.11007	0.00776079	0.253279	RALGPS1	1	267480750	267770440	+	10095	protein_coding	Ral GEF with PH domain and SH3 binding motif 1 [Source:VGNC Symbol;Acc:VGNC:92072] && sp|A2AR50|RGPS1_MOUSE Ras-specific guanine nucleotide-releasing factor RalGPS1 OS=Mus musculus OX=10090 GN=Ralgps1 PE=1 SV=2 && -	-
ENSSSCG00000015897	94.9369	106.579	180.16	78.5232	33.3529	69.981	127.225	60.619	1.06567	0.00785981	0.253301	IFIH1	15	68928254	68985083	-	6401	protein_coding	interferon induced with helicase C domain 1 [Source:VGNC Symbol;Acc:VGNC:98042] && sp|Q9BYX4|IFIH1_HUMAN Interferon-induced helicase C domain-containing protein 1 OS=Homo sapiens OX=9606 GN=IFIH1 PE=1 SV=3 && PF11648:C-terminal domain of RIG-I|PF04851:Type III restriction enzyme, res subunit|PF16739:Caspase recruitment domain|PF18119:RIG-I receptor C-terminal domain|PF00271:Helicase conserved C-t…	-
ENSSSCG00000003081	24.4683	100.602	81.8911	24.4294	28.2994	28.2013	68.9872	26.9767	1.35479	0.00797864	0.254911	CEACAM16	6	51220812	51231761	+	4859	protein_coding	CEA cell adhesion molecule 16, tectorial membrane component [Source:VGNC Symbol;Acc:VGNC:96943] && sp|E9QA28|CEA16_MOUSE Carcinoembryonic antigen-related cell adhesion molecule 16 OS=Mus musculus OX=10090 GN=Ceacam16 PE=1 SV=1 && -	-
ENSSSCG00000033089	61.66	163.354	93.9018	66.3085	17.1818	42.8242	106.305	42.1048	1.33146	0.00805323	0.256728	ENSSSCG00000033089	9	2866653	2981019	+	9383	protein_coding	- && sp|Q7Z2Y8|GVIN1_HUMAN Interferon-induced very large GTPase 1 OS=Homo sapiens OX=9606 GN=GVINP1 PE=2 SV=2 && -	-
ENSSSCG00000047465	11.7448	1.99212	3.27564	20.067	40.4278	12.5339	5.67084	24.3429	-2.09194	0.00818157	0.258541	SERTM2	X	91537899	91548871	+	5080	protein_coding	serine rich and transmembrane domain containing 2 [Source:NCBI gene (formerly Entrezgene);Acc:106507011] && sp|A0A1B0GWG4|SRTM2_HUMAN Serine-rich and transmembrane domain-containing 2 OS=Homo sapiens OX=9606 GN=SERTM2 PE=3 SV=2 && -	-
ENSSSCG00000008664	14.681	29.8819	8.73505	1.74496	2.02139	7.31145	17.766	3.6926	2.29118	0.00820965	0.258863	LRATD1	3	122716040	122731791	-	4064	protein_coding	LRAT domain containing 1 [Source:VGNC Symbol;Acc:VGNC:89799] && sp|Q96KN4|LRAT1_HUMAN Protein LRATD1 OS=Homo sapiens OX=9606 GN=LRATD1 PE=1 SV=2 && -	-
ENSSSCG00000002292	4.89365	3.98425	1.09188	17.4496	24.2567	7.31145	3.32326	16.3392	-2.28423	0.00826125	0.25936	PLEKHH1	7	91247872	91306992	+	6155	protein_coding	pleckstrin homology, MyTH4 and FERM domain containing H1 [Source:HGNC Symbol;Acc:HGNC:17733] && sp|Q9ULM0|PKHH1_HUMAN Pleckstrin homology domain-containing family H member 1 OS=Homo sapiens OX=9606 GN=PLEKHH1 PE=2 SV=2 && PF00784:MyTH4 domain|PF00169:PH domain|PF00373:FERM central domain	-
ENSSSCG00000011826	19.5746	21.9134	24.0214	63.691	28.2994	59.5361	21.8365	50.5089	-1.21338	0.00837725	0.262181	TMEM44	13	131578857	131613767	-	2742	protein_coding	transmembrane protein 44 [Source:VGNC Symbol;Acc:VGNC:94181] && sp|Q2T9K0|TMM44_HUMAN Transmembrane protein 44 OS=Homo sapiens OX=9606 GN=TMEM44 PE=1 SV=3 && -	-
ENSSSCG00000012102	87.107	273.917	66.6048	68.9259	50.5347	55.3581	142.543	58.2729	1.29013	0.00844167	0.262181	ENSSSCG00000012102	X	6079866	6236207	+	4902	protein_coding	- && sp|O60907|TBL1X_HUMAN F-box-like/WD repeat-containing protein TBL1X OS=Homo sapiens OX=9606 GN=TBL1X PE=1 SV=3 && -	-
ENSSSCG00000004573	33.2768	194.232	310.094	45.369	35.3743	10.4449	179.201	30.3961	2.55723	0.00864116	0.26666	ENSSSCG00000004573	1	109918697	109923168	-	4014	protein_coding	- && sp|Q8NCU7|C2C4A_HUMAN C2 calcium-dependent domain-containing protein 4A OS=Homo sapiens OX=9606 GN=C2CD4A PE=2 SV=2 && -	-
ENSSSCG00000032953	40.1279	90.6416	157.231	19.1946	17.1818	63.7141	96.0002	33.3635	1.52836	0.00871801	0.267488	ENSSSCG00000032953	14	63125140	63152845	-	690	protein_coding	myoregulin [Source:NCBI gene (formerly Entrezgene);Acc:105667210] && sp|P0DMT0|MLN_HUMAN Myoregulin OS=Homo sapiens OX=9606 GN=MRLN PE=3 SV=1 && -	-
ENSSSCG00000017473	31.3194	17.9291	14.1945	54.0938	54.5775	37.6017	21.1476	48.7577	-1.20136	0.00872345	0.267488	TOP2A	12	22001282	22028450	+	5667	protein_coding	DNA topoisomerase II alpha [Source:VGNC Symbol;Acc:VGNC:94310] && sp|O46374|TOP2A_PIG DNA topoisomerase 2-alpha OS=Sus scrofa OX=9823 GN=TOP2A PE=2 SV=1 && PF16898:C-terminal associated domain of TOPRIM|PF02518:Histidine kinase-, DNA gyrase B-, and HSP90-like ATPase|PF00521:DNA gyrase/topoisomerase IV, subunit A|PF00204:DNA gyrase B|PF01751:Toprim domain|PF08070:DTHCT (NUC029) region	-
ENSSSCG00000006140	57.7451	38.8464	312.278	30.5368	32.3422	63.7141	136.29	42.1977	1.69188	0.0087612	0.267532	CA2	4	51193756	51211259	-	2725	protein_coding	carbonic anhydrase 2 [Source:VGNC Symbol;Acc:VGNC:98746] && sp|P00918|CAH2_HUMAN Carbonic anhydrase 2 OS=Homo sapiens OX=9606 GN=CA2 PE=1 SV=2 && PF00194:Eukaryotic-type carbonic anhydrase	-
ENSSSCG00000037509	0	0	0	273.959	0	402.13	0	225.363	-10.2286	0.00884675	0.268561	ENSSSCG00000037509	Y	9687353	9704479	-	1622	protein_coding	eukaryotic translation initiation factor 1A, Y-linked [Source:NCBI gene (formerly Entrezgene);Acc:100625415] && sp|P47813|IF1AX_HUMAN Eukaryotic translation initiation factor 1A, X-chromosomal OS=Homo sapiens OX=9606 GN=EIF1AX PE=1 SV=2 && PF01176:Translation initiation factor 1A / IF-1	-
ENSSSCG00000013248	28.3832	39.8425	68.7885	108.188	53.5668	153.54	45.6714	105.098	-1.20565	0.00892982	0.269815	LRP4	2	15616131	15672874	+	8072	protein_coding	LDL receptor related protein 4 [Source:VGNC Symbol;Acc:VGNC:89820] && sp|O75096|LRP4_HUMAN Low-density lipoprotein receptor-related protein 4 OS=Homo sapiens OX=9606 GN=LRP4 PE=1 SV=4 && PF14670:Coagulation Factor Xa inhibitory site|PF00058:Low-density lipoprotein receptor repeat class B|PF00057:Low-density lipoprotein receptor domain class A	-
ENSSSCG00000003459	4.89365	1.99212	0	12.2147	12.1283	15.6674	2.29526	13.3368	-2.51005	0.00912609	0.274599	CELA2A	6	74691653	74707598	+	3235	protein_coding	chymotrypsin-like elastase family, member 2A [Source:NCBI gene (formerly Entrezgene);Acc:397197] && sp|P08419|CEL2A_PIG Chymotrypsin-like elastase family member 2A OS=Sus scrofa OX=9823 GN=CELA2A PE=1 SV=1 && PF00089:Trypsin	-
ENSSSCG00000003763	92.0007	76.6967	212.917	66.3085	20.2139	66.8475	127.205	51.1233	1.31207	0.00918689	0.275829	IFI44	6	134633615	134650203	-	2377	protein_coding	interferon induced protein 44 [Source:VGNC Symbol;Acc:VGNC:97102] && sp|P27473|IFI44_PANTR Interferon-induced protein 44 OS=Pan troglodytes OX=9598 GN=IFI44 PE=1 SV=1 && -	-
ENSSSCG00000036566	5.87238	17.9291	10.9188	1.74496	0	3.13348	11.5734	1.62615	2.83615	0.00922462	0.275829	LY6G6C	7	23829791	23832770	-	897	protein_coding	lymphocyte antigen 6 family member G6C [Source:VGNC Symbol;Acc:VGNC:89902] && sp|O95867|LY66C_HUMAN Lymphocyte antigen 6 complex locus protein G6c OS=Homo sapiens OX=9606 GN=LY6G6C PE=1 SV=1 && -	-
ENSSSCG00000035524	5.87238	1.99212	3.27564	73.2883	4.04278	3.13348	3.71338	26.8215	-2.85619	0.0093266	0.277744	WNT9B	12	17709046	17733431	+	5053	protein_coding	Wnt family member 9B [Source:VGNC Symbol;Acc:VGNC:94979] && sp|O14905|WNT9B_HUMAN Protein Wnt-9b OS=Homo sapiens OX=9606 GN=WNT9B PE=1 SV=3 && -	-
ENSSSCG00000009644	0	0	0	14.8322	2.02139	1.04449	0	5.96601	-5.00006	0.0094044	1	ADAM28	14	8375212	8438615	+	3789	protein_coding	ADAM metallopeptidase domain 28 [Source:VGNC Symbol;Acc:VGNC:85068] && sp|Q9UKQ2|ADA28_HUMAN Disintegrin and metalloproteinase domain-containing protein 28 OS=Homo sapiens OX=9606 GN=ADAM28 PE=1 SV=3 && PF01421:Reprolysin (M12B) family zinc metalloprotease|PF01562:Reprolysin family propeptide|PF00200:Disintegrin|PF08516:ADAM cysteine-rich	-
ENSSSCG00000036553	24.4683	14.9409	12.0107	20.9395	45.4812	76.248	17.14	47.5562	-1.4635	0.00951061	0.280111	SAMD12	4	20143883	20570768	+	9015	protein_coding	sterile alpha motif domain containing 12 [Source:VGNC Symbol;Acc:VGNC:92565] && sp|Q8N8I0|SAM12_HUMAN Sterile alpha motif domain-containing protein 12 OS=Homo sapiens OX=9606 GN=SAMD12 PE=1 SV=2 && -	-
ENSSSCG00000023031	13.7022	23.9055	31.6646	73.2883	21.2246	96.0934	23.0908	63.5354	-1.46402	0.00953309	0.280111	TNNT2	10	23749335	23763396	-	1160	protein_coding	troponin T2, cardiac type [Source:VGNC Symbol;Acc:VGNC:95549] && sp|P09741|TNNT2_RABIT Troponin T, cardiac muscle OS=Oryctolagus cuniculus OX=9986 GN=TNNT2 PE=1 SV=3 && PF00992:Troponin	-
ENSSSCG00000000010	276.981	339.657	310.094	1083.62	342.625	427.198	308.911	617.814	-1.00085	0.0095506	0.280111	FBLN1	5	3839502	3927183	-	3782	protein_coding	fibulin 1 [Source:VGNC Symbol;Acc:VGNC:103280] && sp|Q08879|FBLN1_MOUSE Fibulin-1 OS=Mus musculus OX=10090 GN=Fbln1 PE=1 SV=2 && PF07645:Calcium-binding EGF domain|PF12662:Complement Clr-like EGF-like	-
ENSSSCG00000014232	159.533	176.303	217.284	545.3	141.497	479.422	184.373	388.74	-1.07706	0.0095609	0.280111	LOX	2	125591789	125607594	-	8420	protein_coding	lysyl oxidase [Source:VGNC Symbol;Acc:VGNC:99785] && sp|P33072|LYOX_BOVIN Protein-lysine 6-oxidase OS=Bos taurus OX=9913 GN=LOX PE=1 SV=3 && PF01186:Lysyl oxidase	-
ENSSSCG00000015664	24.4683	31.874	27.297	87.248	41.4385	51.1802	27.8798	59.9555	-1.10917	0.00961796	0.280571	ENSSSCG00000015664	9	67933220	67960370	+	3021	protein_coding	CD55 molecule (Cromer blood group) [Source:NCBI gene (formerly Entrezgene);Acc:396743] && sp|P08174|DAF_HUMAN Complement decay-accelerating factor OS=Homo sapiens OX=9606 GN=CD55 PE=1 SV=4 && PF00084:Sushi repeat (SCR repeat)	-
ENSSSCG00000028523	134.086	133.472	41.4915	196.308	236.502	196.365	103.017	209.725	-1.02297	0.0096643	0.280571	HUS1	18	48522998	48534682	+	1005	protein_coding	HUS1 checkpoint clamp component [Source:NCBI gene (formerly Entrezgene);Acc:100192318] && sp|O60921|HUS1_HUMAN Checkpoint protein HUS1 OS=Homo sapiens OX=9606 GN=HUS1 PE=1 SV=1 && PF04005:Hus1-like protein	-
ENSSSCG00000000951	36.213	16.933	37.124	96.8453	52.5561	52.2246	30.09	67.2087	-1.16486	0.00976353	0.280571	CSRP2	5	104273168	104295141	+	1502	protein_coding	cysteine and glycine rich protein 2 [Source:VGNC Symbol;Acc:VGNC:103226] && sp|Q32LE9|CSRP2_BOVIN Cysteine and glycine-rich protein 2 OS=Bos taurus OX=9913 GN=CSRP2 PE=2 SV=3 && PF00412:LIM domain	-
ENSSSCG00000035428	0	0	0	4.3624	7.07486	3.13348	0	4.85691	-4.69252	0.00979021	1	ENSSSCG00000035428	AEMK02000694.1	317114	317932	-	456	protein_coding	- && sp|Q56JV3|RHEB_BOVIN GTP-binding protein Rheb OS=Bos taurus OX=9913 GN=RHEB PE=2 SV=1 && PF00071:Ras family	-
ENSSSCG00000000657	167.363	175.307	87.3505	99.4627	44.4705	69.981	143.34	71.3048	1.00532	0.00979518	0.280571	ENSSSCG00000000657	5	62187297	62204900	-	1424	protein_coding	- && sp|Q0H8B9|CL2DB_RAT C-type lectin domain family 2 member D11 OS=Rattus norvegicus OX=10116 GN=Clec2d11 PE=1 SV=1 && PF00059:Lectin C-type domain	-
ENSSSCG00000056284	52.8514	25.8976	88.4424	23.557	9.09625	28.2013	55.7305	20.2848	1.45482	0.00981701	0.280571	XAF1	12	50645094	50659642	-	1609	protein_coding	XIAP associated factor 1 [Source:HGNC Symbol;Acc:HGNC:30932] && sp|Q58DH1|XAF1_BOVIN XIAP-associated factor 1 OS=Bos taurus OX=9913 GN=XAF1 PE=2 SV=2 && -	-
ENSSSCG00000011576	23.4895	54.7834	31.6646	102.953	53.5668	80.426	36.6458	78.9818	-1.10927	0.00983682	0.280571	HRH1	13	67209127	67411170	+	4052	protein_coding	histamine receptor H1 [Source:VGNC Symbol;Acc:VGNC:88973] && sp|Q9N2B0|HRH1_PONPY Histamine H1 receptor OS=Pongo pygmaeus OX=9600 GN=HRH1 PE=3 SV=1 && -	-
ENSSSCG00000038226	41.1067	95.6219	211.825	7.85232	65.6951	34.4683	116.185	36.0052	1.69339	0.0100224	0.282126	ENSSSCG00000038226	Y	4583336	4663489	+	3536	protein_coding	- && sp|O60907|TBL1X_HUMAN F-box-like/WD repeat-containing protein TBL1X OS=Homo sapiens OX=9606 GN=TBL1X PE=1 SV=3 && PF08513:LisH|PF00400:WD domain, G-beta repeat	-
ENSSSCG00000015396	22.5108	9.96062	25.1133	77.6507	15.1604	80.426	19.1949	57.7457	-1.59235	0.0100701	0.282126	SEMA3D	9	95280593	95486090	+	6411	protein_coding	semaphorin 3D [Source:VGNC Symbol;Acc:VGNC:92696] && sp|O95025|SEM3D_HUMAN Semaphorin-3D OS=Homo sapiens OX=9606 GN=SEMA3D PE=2 SV=2 && PF01403:Sema domain	-
ENSSSCG00000013517	18.5959	8.96456	6.55129	60.2011	30.3208	16.7119	11.3706	35.7446	-1.65153	0.0100812	0.282126	UHRF1	2	73898071	73931769	-	4172	protein_coding	ubiquitin like with PHD and ring finger domains 1 [Source:VGNC Symbol;Acc:VGNC:94689] && sp|Q96T88|UHRF1_HUMAN E3 ubiquitin-protein ligase UHRF1 OS=Homo sapiens OX=9606 GN=UHRF1 PE=1 SV=1 && PF00628:PHD-finger|PF12148:Tandem tudor domain within UHRF1|PF02182:SAD/SRA domain|PF00240:Ubiquitin family	-
ENSSSCG00000034614	49.9153	35.8582	22.9295	18.3221	15.1604	7.31145	36.2343	13.598	1.40734	0.0101935	0.283713	RFT1	13	35207145	35257795	-	5308	protein_coding	RFT1 homolog [Source:HGNC Symbol;Acc:HGNC:30220] && sp|Q96AA3|RFT1_HUMAN Protein RFT1 homolog OS=Homo sapiens OX=9606 GN=RFT1 PE=1 SV=1 && PF04506:Rft protein	-
ENSSSCG00000046977	83.1921	36.8543	50.2265	11.3422	5.05347	38.6462	56.7576	18.3473	1.63747	0.0103198	0.284915	ENSSSCG00000046977	9	106177010	106180983	+	3918	protein_coding	- && sp|P11369|LORF2_MOUSE LINE-1 retrotransposable element ORF2 protein OS=Mus musculus OX=10090 GN=Pol PE=1 SV=2 && PF08333:Protein of unknown function (DUF1725)	-
ENSSSCG00000006051	2.93619	5.97637	5.45941	30.5368	9.09625	16.7119	4.79066	18.7816	-1.98161	0.0103218	0.284915	CTHRC1	4	33759542	33771582	-	1458	protein_coding	collagen triple helix repeat containing 1 [Source:VGNC Symbol;Acc:VGNC:87061] && sp|Q96CG8|CTHR1_HUMAN Collagen triple helix repeat-containing protein 1 OS=Homo sapiens OX=9606 GN=CTHRC1 PE=1 SV=1 && PF01391:Collagen triple helix repeat (20 copies)	-
ENSSSCG00000061568	35.2343	2.98819	1.09188	0.87248	0	2.08899	13.1048	0.987155	3.74752	0.0103975	0.285791	ENSSSCG00000061568	AEMK02000566.1	199506	200790	+	837	protein_coding	- && sp|P01764|HV323_HUMAN Immunoglobulin heavy variable 3-23 OS=Homo sapiens OX=9606 GN=IGHV3-23 PE=1 SV=2 && -	-
ENSSSCG00000015249	287.747	61.7558	17.4701	78.5232	832.812	5216.2	122.324	2042.51	-4.06131	0.0105743	0.289851	ADAMTS8	9	57090617	57110414	-	3604	protein_coding	ADAM metallopeptidase with thrombospondin type 1 motif 8 [Source:VGNC Symbol;Acc:VGNC:85088] && sp|Q9UP79|ATS8_HUMAN A disintegrin and metalloproteinase with thrombospondin motifs 8 OS=Homo sapiens OX=9606 GN=ADAMTS8 PE=2 SV=2 && PF01562:Reprolysin family propeptide|PF17771:ADAM cysteine-rich domain|PF05986:ADAM-TS Spacer 1|PF01421:Reprolysin (M12B) family zinc metalloprotease|PF00090:Thrombospon…	-
ENSSSCG00000013911	0	0.996062	2.18376	14.8322	7.07486	6.26696	1.05994	9.39133	-3.18939	0.0105804	1	TMEM59L	2	59210792	59223202	-	2484	protein_coding	transmembrane protein 59 like [Source:VGNC Symbol;Acc:VGNC:94193] && sp|Q0VCT2|TM59L_BOVIN Transmembrane protein 59-like OS=Bos taurus OX=9913 GN=TMEM59L PE=2 SV=1 && PF12280:Brain specific membrane anchored protein	-
ENSSSCG00000000139	5.87238	10.9567	17.4701	30.5368	22.2353	41.7797	11.4331	31.5173	-1.47107	0.0106854	0.291241	IFT27	5	10994215	11017950	+	3211	protein_coding	intraflagellar transport 27 [Source:VGNC Symbol;Acc:VGNC:98043] && sp|Q0VCN3|IFT27_BOVIN Intraflagellar transport protein 27 homolog OS=Bos taurus OX=9913 GN=IFT27 PE=2 SV=1 && PF00071:Ras family	-
ENSSSCG00000009827	8.80857	4.98031	7.64317	25.3019	15.1604	25.0678	7.14402	21.8434	-1.61446	0.0107702	0.293002	HVCN1	14	31989170	32043744	-	3059	protein_coding	hydrogen voltage gated channel 1 [Source:VGNC Symbol;Acc:VGNC:89009] && sp|Q96D96|HVCN1_HUMAN Voltage-gated hydrogen channel 1 OS=Homo sapiens OX=9606 GN=HVCN1 PE=1 SV=1 && PF00520:Ion transport protein|PF16799:C-terminal membrane-localisation domain of ion-channel, VCN1	-
ENSSSCG00000034765	22.5108	25.8976	39.3077	136.107	37.3957	48.0467	29.2387	73.8497	-1.34396	0.0110073	0.29763	PIEZO2	6	97643978	97944456	+	8824	protein_coding	piezo type mechanosensitive ion channel component 2 [Source:VGNC Symbol;Acc:VGNC:110394] && sp|Q8CD54|PIEZ2_MOUSE Piezo-type mechanosensitive ion channel component 2 OS=Mus musculus OX=10090 GN=Piezo2 PE=1 SV=2 && PF15917:Piezo|PF12166:Piezo non-specific cation channel, R-Ras-binding domain	-
ENSSSCG00000005781	3.91492	6.97243	7.64317	22.6845	16.1711	19.8454	6.17684	19.567	-1.67166	0.0112675	0.301597	TARS3	1	145302278	145357778	+	3884	protein_coding	threonyl-tRNA synthetase 3 [Source:VGNC Symbol;Acc:VGNC:93739] && sp|A2RTX5|SYTC2_HUMAN Threonine--tRNA ligase 2, cytoplasmic OS=Homo sapiens OX=9606 GN=TARS3 PE=1 SV=1 && PF00587:tRNA synthetase class II core domain (G, H, P, S and T)|PF03129:Anticodon binding domain|PF07973:Threonyl and Alanyl tRNA synthetase second additional domain	-
ENSSSCG00000014672	40.1279	42.8307	48.0428	24.4294	12.1283	22.9788	43.6671	19.8455	1.1326	0.0114112	0.303112	TRIM34	9	4174294	4183440	-	2893	protein_coding	tripartite motif containing 34 [Source:HGNC Symbol;Acc:HGNC:10063] && sp|Q9BYJ4|TRI34_HUMAN Tripartite motif-containing protein 34 OS=Homo sapiens OX=9606 GN=TRIM34 PE=1 SV=2 && PF00622:SPRY domain|PF13923:Zinc finger, C3HC4 type (RING finger)	-
ENSSSCG00000012234	36.213	48.807	63.3291	207.65	54.5775	83.5594	49.4497	115.262	-1.22571	0.0114164	0.303112	SRPX	X	34075579	34198467	-	2034	protein_coding	sushi repeat containing protein X-linked [Source:HGNC Symbol;Acc:HGNC:11309] && sp|Q9R0M3|SRPX_MOUSE Sushi-repeat-containing protein SRPX OS=Mus musculus OX=10090 GN=Srpx PE=2 SV=1 && PF00084:Sushi repeat (SCR repeat)|PF13778:Domain of unknown function (DUF4174)|PF02494:HYR domain	-
ENSSSCG00000035539	195.746	102.594	287.165	135.234	83.8876	68.9365	195.168	96.0195	1.0196	0.0116008	0.305826	ST8SIA4	2	106754701	106845830	-	5044	protein_coding	ST8 alpha-N-acetyl-neuraminide alpha-2,8-sialyltransferase 4 [Source:VGNC Symbol;Acc:VGNC:93519] && sp|Q92187|SIA8D_HUMAN CMP-N-acetylneuraminate-poly-alpha-2,8-sialyltransferase OS=Homo sapiens OX=9606 GN=ST8SIA4 PE=1 SV=1 && PF00777:Glycosyltransferase family 29 (sialyltransferase)	-
ENSSSCG00000039049	6.85111	3.98425	5.45941	14.8322	18.1925	20.8899	5.43159	17.9715	-1.7224	0.01196	0.311941	MAP7	1	27606036	27782747	+	4903	protein_coding	microtubule associated protein 7 [Source:VGNC Symbol;Acc:VGNC:89992] && sp|Q14244|MAP7_HUMAN Ensconsin OS=Homo sapiens OX=9606 GN=MAP7 PE=1 SV=1 && PF05672:MAP7 (E-MAP-115) family	-
ENSSSCG00000015259	46.0003	9.96062	14.1945	37.5166	127.347	45.9577	23.3851	70.2739	-1.58235	0.011973	0.311941	B3GAT1	9	60995283	61010471	-	7829	protein_coding	beta-1,3-glucuronyltransferase 1 [Source:VGNC Symbol;Acc:VGNC:85719] && sp|Q9P2W7|B3GA1_HUMAN Galactosylgalactosylxylosylprotein 3-beta-glucuronosyltransferase 1 OS=Homo sapiens OX=9606 GN=B3GAT1 PE=1 SV=2 && -	-
ENSSSCG00000038867	107.66	96.618	170.334	205.033	136.444	424.064	124.871	255.18	-1.03146	0.0121579	0.314226	PPM1K	8	130748259	130772931	+	9622	protein_coding	protein phosphatase, Mg2+/Mn2+ dependent 1K [Source:VGNC Symbol;Acc:VGNC:91710] && sp|Q2PC20|PPM1K_BOVIN Protein phosphatase 1K, mitochondrial OS=Bos taurus OX=9913 GN=PPM1K PE=2 SV=1 && PF00481:Protein phosphatase 2C	-
ENSSSCG00000015617	32.2981	47.811	192.171	44.4965	22.2353	28.2013	90.7601	31.6444	1.51432	0.0124384	0.317498	G0S2	9	133287325	133287742	-	418	protein_coding	G0/G1 switch 2 [Source:VGNC Symbol;Acc:VGNC:88286] && sp|Q61585|G0S2_MOUSE G0/G1 switch protein 2 OS=Mus musculus OX=10090 GN=G0s2 PE=1 SV=1 && PF15103:G0/G1 switch protein 2	-
ENSSSCG00000038693	5.87238	14.9409	3.27564	0.87248	1.01069	0	8.02965	0.627725	3.65166	0.01267	1	RAB19	18	9364451	9384083	-	2296	protein_coding	RAB19, member RAS onco family [Source:VGNC Symbol;Acc:VGNC:98242] && sp|Q3ZC27|RAB19_BOVIN Ras-related protein Rab-19 OS=Bos taurus OX=9913 GN=RAB19 PE=2 SV=1 && -	-
ENSSSCG00000049239	20.5533	27.8897	16.3782	40.1341	49.524	45.9577	21.6071	45.2053	-1.06011	0.012772	0.3226	ENSSSCG00000049239	X	124167690	124168820	+	1131	protein_coding	- && sp|Q9NSD4|ZN275_HUMAN Zinc finger protein 275 OS=Homo sapiens OX=9606 GN=ZNF275 PE=1 SV=2 && PF00096:Zinc finger, C2H2 type	-
ENSSSCG00000030548	47.9578	35.8582	105.913	28.7918	14.1497	34.4683	63.2428	25.8033	1.29004	0.0130065	0.326245	HERC5	8	130533877	130590841	-	3854	protein_coding	HECT and RLD domain containing E3 ubiquitin protein ligase 5 [Source:VGNC Symbol;Acc:VGNC:88850] && sp|Q9UII4|HERC5_HUMAN E3 ISG15--protein ligase HERC5 OS=Homo sapiens OX=9606 GN=HERC5 PE=1 SV=2 && PF00632:HECT-domain (ubiquitin-transferase)|PF00415:Regulator of chromosome condensation (RCC1) repeat	-
ENSSSCG00000006800	23.4895	31.874	17.4701	110.805	41.4385	31.3348	24.2779	61.1927	-1.33654	0.0132026	0.328374	CD53	4	109306555	109335802	-	1744	protein_coding	CD53 molecule [Source:VGNC Symbol;Acc:VGNC:86421] && sp|P19397|CD53_HUMAN Leukocyte surface antigen CD53 OS=Homo sapiens OX=9606 GN=CD53 PE=1 SV=1 && PF00335:Tetraspanin family	-
ENSSSCG00000036941	6.85111	3.98425	5.45941	25.3019	18.1925	11.4894	5.43159	18.3279	-1.75952	0.0132175	0.328374	AKR1E2	10	65680332	65702190	-	2515	protein_coding	aldo-keto reductase family 1 member E2 [Source:VGNC Symbol;Acc:VGNC:96003] && sp|P82125|AKCL2_PIG 1,5-anhydro-D-fructose reductase OS=Sus scrofa OX=9823 GN=AKR1E2 PE=1 SV=2 && PF00248:Aldo/keto reductase family	-
ENSSSCG00000003219	45.0216	71.7164	73.1561	75.9058	100.059	222.477	63.298	132.814	-1.06797	0.0132275	0.328374	GARIN5A	6	55310729	55316370	-	844	protein_coding	golgi associated RAB2 interactor 5A [Source:VGNC Symbol;Acc:VGNC:87979] && sp|Q32L49|F71E1_BOVIN Protein FAM71E1 OS=Bos taurus OX=9913 GN=FAM71E1 PE=2 SV=2 && PF12480:Protein of unknown function (DUF3699)	-
ENSSSCG00000008649	16.6384	22.9094	34.9402	54.9662	42.4492	57.4471	24.8293	51.6208	-1.0623	0.0134783	0.332321	SOX11	3	129798854	129800197	-	1344	protein_coding	SRY-box transcription factor 11 [Source:VGNC Symbol;Acc:VGNC:93351] && sp|P35716|SOX11_HUMAN Transcription factor SOX-11 OS=Homo sapiens OX=9606 GN=SOX11 PE=1 SV=2 && PF00505:HMG (high mobility group) box	-
ENSSSCG00000003573	32.2981	33.8661	22.9295	90.7379	44.4705	50.1357	29.6979	61.7814	-1.05867	0.0137376	0.336991	MAP3K6	6	84573329	84585392	-	5012	protein_coding	mitogen-activated protein kinase kinase kinase 6 [Source:VGNC Symbol;Acc:VGNC:89986] && sp|O95382|M3K6_HUMAN Mitogen-activated protein kinase kinase kinase 6 OS=Homo sapiens OX=9606 GN=MAP3K6 PE=1 SV=3 && PF00069:Protein kinase domain|PF13281:Domain of unknown function (DUF4071)	-
ENSSSCG00000011322	7.82984	2.98819	4.36753	56.7112	6.06417	9.40044	5.06185	24.0586	-2.2536	0.0138145	0.337047	CCR1	13	29227222	29233960	-	3021	protein_coding	C-C motif chemokine receptor 1 [Source:NCBI gene (formerly Entrezgene);Acc:414374] && sp|P32246|CCR1_HUMAN C-C chemokine receptor type 1 OS=Homo sapiens OX=9606 GN=CCR1 PE=1 SV=1 && PF00001:7 transmembrane receptor (rhodopsin family)	-
ENSSSCG00000003105	138.001	111.559	153.955	502.548	176.871	151.451	134.505	276.957	-1.0441	0.0139314	0.337047	SLC1A5	6	52647438	52661459	-	2856	protein_coding	solute carrier family 1 member 5 [Source:VGNC Symbol;Acc:VGNC:92967] && sp|Q95JC7|AAAT_BOVIN Neutral amino acid transporter B(0) OS=Bos taurus OX=9913 GN=SLC1A5 PE=2 SV=1 && -	-
ENSSSCG00000026686	1197.97	797.845	523.011	705.836	310.283	208.899	839.608	408.339	1.03907	0.0139495	0.337047	PDZD9	3	24185627	24201541	+	1885	protein_coding	PDZ domain containing 9 [Source:VGNC Symbol;Acc:VGNC:91297] && sp|Q32KW7|PDZD9_BOVIN PDZ domain-containing protein 9 OS=Bos taurus OX=9913 GN=PDZD9 PE=2 SV=1 && -	-
ENSSSCG00000009630	56.7664	74.7046	68.7885	18.3221	6.06417	50.1357	66.7532	24.8406	1.43128	0.0143444	0.340339	EGR3	14	6944935	6948580	-	2417	protein_coding	early growth response 3 [Source:VGNC Symbol;Acc:VGNC:87591] && sp|Q06889|EGR3_HUMAN Early growth response protein 3 OS=Homo sapiens OX=9606 GN=EGR3 PE=2 SV=1 && PF11928:Early growth response N-terminal domain	-
ENSSSCG00000028010	18.5959	16.933	26.2052	40.1341	28.2994	75.2035	20.578	47.879	-1.21908	0.0146995	0.347057	ABHD3	6	106851627	106917531	-	2025	protein_coding	abhydrolase domain containing 3, phospholipase [Source:VGNC Symbol;Acc:VGNC:84981] && sp|Q0VC00|ABHD3_BOVIN Phospholipase ABHD3 OS=Bos taurus OX=9913 GN=ABHD3 PE=2 SV=1 && PF00561:alpha/beta hydrolase fold	-
ENSSSCG00000008852	28.3832	23.9055	37.124	12.2147	12.1283	13.5784	29.8042	12.6405	1.23641	0.0150609	0.353858	MAP9	8	42681309	42733864	-	3505	protein_coding	microtubule associated protein 9 [Source:HGNC Symbol;Acc:HGNC:26118] && sp|Q3TRR0|MAP9_MOUSE Microtubule-associated protein 9 OS=Mus musculus OX=10090 GN=Map9 PE=1 SV=2 && -	-
ENSSSCG00000039890	71.4473	38.8464	75.3398	36.6442	24.2567	31.3348	61.8779	30.7452	1.00473	0.0153431	0.357585	RASL11A	11	4746403	4748893	+	1086	protein_coding	RAS like family 11 member A [Source:VGNC Symbol;Acc:VGNC:92119] && sp|Q6T310|RSLBA_HUMAN Ras-like protein family member 11A OS=Homo sapiens OX=9606 GN=RASL11A PE=1 SV=1 && PF00071:Ras family	-
ENSSSCG00000037430	135.065	80.681	271.878	692.749	286.026	162.941	162.541	380.572	-1.22933	0.0155216	0.360438	COL6A6	13	1817406	1985799	-	8718	protein_coding	collagen type VI alpha 6 chain [Source:VGNC Symbol;Acc:VGNC:108644] && sp|A6NMZ7|CO6A6_HUMAN Collagen alpha-6(VI) chain OS=Homo sapiens OX=9606 GN=COL6A6 PE=1 SV=2 && PF00092:von Willebrand factor type A domain|PF01391:Collagen triple helix repeat (20 copies)	-
ENSSSCG00000057447	0	0.996062	0	4.3624	4.04278	9.40044	0.332021	5.9352	-4.01587	0.0156902	1	ENSSSCG00000057447	4	99188855	99189247	-	393	protein_coding	- && sp|Q6FI13|H2A2A_HUMAN Histone H2A type 2-A OS=Homo sapiens OX=9606 GN=H2AC18 PE=1 SV=3 && PF16211:C-terminus of histone H2A|PF00125:Core histone H2A/H2B/H3/H4	-
ENSSSCG00000035299	155.618	65.7401	66.6048	417.045	62.663	238.144	95.9877	239.284	-1.31786	0.0160878	0.370762	SFRP4	9	108404040	108414307	-	1965	protein_coding	secreted frizzled related protein 4 [Source:VGNC Symbol;Acc:VGNC:92776] && sp|Q9Z1N6|SFRP4_MOUSE Secreted frizzled-related sequence protein 4 OS=Mus musculus OX=10090 GN=Sfrp4 PE=2 SV=1 && PF01759:UNC-6/NTR/C345C module|PF01392:Fz domain	-
ENSSSCG00000033858	17.6171	87.6534	62.2372	125.637	147.561	97.1378	55.8359	123.445	-1.14601	0.0161167	0.370835	ENSSSCG00000033858	Y	6985183	6996329	-	3606	protein_coding	- && sp|O43824|GTPB6_HUMAN Putative GTP-binding protein 6 OS=Homo sapiens OX=9606 GN=GTPBP6 PE=2 SV=4 && PF13167:GTP-binding GTPase N-terminal|PF16360:GTP-binding GTPase Middle Region|PF01926:50S ribosome-binding GTPase	-
ENSSSCG00000005486	0.97873	0	1.09188	7.85232	4.04278	10.4449	0.690204	7.44668	-3.44627	0.0161338	1	KIF12	1	254711823	254719615	-	2333	protein_coding	kinesin family member 12 [Source:VGNC Symbol;Acc:VGNC:89453] && sp|Q96FN5|KIF12_HUMAN Kinesin-like protein KIF12 OS=Homo sapiens OX=9606 GN=KIF12 PE=1 SV=3 && PF00225:Kinesin motor domain	-
ENSSSCG00000031474	39.1492	27.8897	52.4103	91.6104	45.4812	104.449	39.8164	80.5136	-1.01901	0.0162834	0.371719	PTK6	17	62538855	62546870	-	3135	protein_coding	protein tyrosine kinase 6 [Source:VGNC Symbol;Acc:VGNC:96517] && sp|Q64434|PTK6_MOUSE Protein-tyrosine kinase 6 OS=Mus musculus OX=10090 GN=Ptk6 PE=1 SV=1 && PF07714:Protein tyrosine kinase|PF00018:SH3 domain|PF00017:SH2 domain	-
ENSSSCG00000007760	6.85111	17.9291	38.2159	6.10736	6.06417	5.22246	20.9987	5.798	1.84923	0.0164662	0.374205	PRSS36	3	17345892	17354665	+	2831	protein_coding	serine protease 36 [Source:VGNC Symbol;Acc:VGNC:110712] && sp|Q5K4E3|POLS2_HUMAN Polyserase-2 OS=Homo sapiens OX=9606 GN=PRSS36 PE=1 SV=2 && PF00089:Trypsin	-
ENSSSCG00000000854	7.82984	4.98031	5.45941	13.9597	48.5133	7.31145	6.08985	23.2615	-1.92959	0.0167461	0.376699	ENSSSCG00000000854	5	80694230	80858598	-	8304	protein_coding	- && sp|Q8WWQ8|STAB2_HUMAN Stabilin-2 OS=Homo sapiens OX=9606 GN=STAB2 PE=1 SV=3 && PF00193:Extracellular link domain|PF12947:EGF domain|PF02469:Fasciclin domain	-
ENSSSCG00000034120	3.91492	2.98819	4.36753	19.1946	15.1604	8.35594	3.75688	14.237	-1.93098	0.0168408	0.37697	CDKN2B	1	200761004	200766056	+	2463	protein_coding	cyclin dependent kinase inhibitor 2B [Source:NCBI gene (formerly Entrezgene);Acc:397227] && sp|Q2KJD8|CDN2B_BOVIN Cyclin-dependent kinase 4 inhibitor B OS=Bos taurus OX=9913 GN=CDKN2B PE=2 SV=1 && PF12796:Ankyrin repeats (3 copies)	-
ENSSSCG00000036239	7.82984	25.8976	25.1133	34.8992	40.4278	65.8031	19.6136	47.0433	-1.26363	0.0169887	0.377692	GJA8	4	99723341	99724672	-	1332	protein_coding	gap junction protein alpha 8 [Source:VGNC Symbol;Acc:VGNC:88461] && sp|P55917|CXA8_SHEEP Gap junction alpha-8 protein OS=Ovis aries OX=9940 GN=GJA8 PE=1 SV=2 && PF00029:Connexin|PF03509:Gap junction alpha-8 protein (Cx50)	-
ENSSSCG00000016401	13.7022	9.96062	9.82693	43.624	6.06417	60.5806	11.1633	36.7563	-1.71777	0.0171852	0.377793	KIF1A	15	139610627	139694826	-	9399	protein_coding	kinesin family member 1A [Source:HGNC Symbol;Acc:HGNC:888] && sp|F1M4A4|KIF1A_RAT Kinesin-like protein KIF1A OS=Rattus norvegicus OX=10116 GN=Kif1a PE=1 SV=3 && PF00225:Kinesin motor domain|PF12423:Kinesin protein 1B|PF00169:PH domain|PF12473:Kinesin protein|PF00498:FHA domain|PF16183:Kinesin-associated	-
ENSSSCG00000039419	8.80857	8.96456	9.82693	28.7918	48.5133	8.35594	9.20002	28.5537	-1.63634	0.0174016	0.377793	SLCO4A1	17	61947628	61969970	+	3742	protein_coding	solute carrier organic anion transporter family member 4A1 [Source:VGNC Symbol;Acc:VGNC:95500] && sp|Q96BD0|SO4A1_HUMAN Solute carrier organic anion transporter family member 4A1 OS=Homo sapiens OX=9606 GN=SLCO4A1 PE=1 SV=2 && PF03137:Organic Anion Transporter Polypeptide (OATP) family|PF07648:Kazal-type serine protease inhibitor domain	-
ENSSSCG00000017109	27.4045	12.9488	9.82693	51.4763	35.3743	32.3793	16.7267	39.7433	-1.24508	0.0174146	0.377793	ADAMTS16	16	76326721	76491003	-	5107	protein_coding	ADAM metallopeptidase with thrombospondin type 1 motif 16 [Source:VGNC Symbol;Acc:VGNC:85078] && sp|Q8TE57|ATS16_HUMAN A disintegrin and metalloproteinase with thrombospondin motifs 16 OS=Homo sapiens OX=9606 GN=ADAMTS16 PE=2 SV=3 && -	-
ENSSSCG00000061605	87.107	49.8031	68.7885	30.5368	17.1818	50.1357	68.5662	32.6181	1.0746	0.017474	0.377793	ENSSSCG00000061605	8	70146146	70147963	+	1030	protein_coding	- && sp|P09340|GROA_CRIGR Growth-regulated alpha protein OS=Cricetulus griseus OX=10029 GN=CXCL1 PE=3 SV=1 && PF00048:Small cytokines (intecrine/chemokine), interleukin-8 like	-
ENSSSCG00000023762	1.95746	2.98819	2.18376	19.1946	6.06417	9.40044	2.37647	11.5531	-2.28849	0.0177389	0.378875	TRPM2	13	207212457	207262064	+	5623	protein_coding	transient receptor potential cation channel subfamily M member 2 [Source:VGNC Symbol;Acc:VGNC:94467] && sp|O94759|TRPM2_HUMAN Transient receptor potential cation channel subfamily M member 2 OS=Homo sapiens OX=9606 GN=TRPM2 PE=1 SV=2 && PF00520:Ion transport protein|PF18139:SLOG in TRPM	-
ENSSSCG00000028373	2.93619	7.96849	8.73505	17.4496	3.03208	67.892	6.54658	29.4579	-2.1714	0.0181848	0.383644	ENO2	5	63799930	63809410	-	2738	protein_coding	enolase 2 [Source:VGNC Symbol;Acc:VGNC:87702] && sp|P09104|ENOG_HUMAN Gamma-enolase OS=Homo sapiens OX=9606 GN=ENO2 PE=1 SV=3 && PF00113:Enolase, C-terminal TIM barrel domain|PF03952:Enolase, N-terminal domain	-
ENSSSCG00000008383	26.4257	30.8779	42.5834	54.9662	45.4812	103.405	33.2957	67.9508	-1.02973	0.0182107	0.383644	ENSSSCG00000008383	3	80583777	80615936	-	5970	protein_coding	activator of HSP90 ATPase homolog 2 [Source:VGNC Symbol;Acc:VGNC:109131] && sp|Q8N9S3|AHSA2_MOUSE Activator of 90 kDa heat shock protein ATPase homolog 2 OS=Mus musculus OX=10090 GN=Ahsa2 PE=1 SV=2 && -	-
ENSSSCG00000011391	46.0003	37.8503	45.859	5.23488	28.2994	18.8009	43.2366	17.4451	1.3208	0.0183412	0.384306	CDHR4	13	32322034	32329337	-	2646	protein_coding	cadherin related family member 4 [Source:VGNC Symbol;Acc:VGNC:86491] && sp|A6H8M9|CDHR4_HUMAN Cadherin-related family member 4 OS=Homo sapiens OX=9606 GN=CDHR4 PE=2 SV=1 && PF00028:Cadherin domain	-
ENSSSCG00000052306	10.766	59.7637	81.8911	14.8322	6.06417	27.1568	50.8069	16.0177	1.66599	0.018379	0.384393	CYP3A29	3	6738486	6778944	+	2866	protein_coding	cytochrome P450 family 3 subfamily A member 29 [Source:NCBI gene (formerly Entrezgene);Acc:403324] && sp|P79401|CP3AT_PIG Cytochrome P450 3A29 OS=Sus scrofa OX=9823 GN=CYP3A29 PE=2 SV=1 && PF00067:Cytochrome P450	-
ENSSSCG00000026043	8.80857	8.96456	5.45941	50.6038	2.02139	41.7797	7.74418	31.4683	-2.02181	0.0184477	0.385273	TGM3	17	33191914	33235952	-	2638	protein_coding	transglutaminase 3 [Source:HGNC Symbol;Acc:HGNC:11779] && sp|A6QP57|TGM3_BOVIN Protein-glutamine gamma-glutamyltransferase E OS=Bos taurus OX=9913 GN=TGM3 PE=2 SV=1 && PF00927:Transglutaminase family, C-terminal ig like domain|PF01841:Transglutaminase-like superfamily|PF00868:Transglutaminase family	-
ENSSSCG00000036874	2.93619	4.98031	8.73505	0	0	1.04449	5.55052	0.348164	3.98834	0.0185259	1	MYLK3	6	37850754	37920754	+	4932	protein_coding	myosin light chain kinase 3 [Source:VGNC Symbol;Acc:VGNC:90518] && sp|Q5RDG7|MYLK3_PONAB Myosin light chain kinase 3 OS=Pongo abelii OX=9601 GN=MYLK3 PE=2 SV=3 && PF00069:Protein kinase domain	-
ENSSSCG00000005944	95.9156	93.6298	100.453	272.214	69.7379	243.367	96.6662	195.106	-1.01419	0.0188601	0.388107	NDRG1	4	8014446	8069335	+	3051	protein_coding	N-myc downstream regulated 1 [Source:VGNC Symbol;Acc:VGNC:98825] && sp|Q3SYX0|NDRG1_BOVIN Protein NDRG1 OS=Bos taurus OX=9913 GN=NDRG1 PE=2 SV=1 && PF03096:Ndr family	-
ENSSSCG00000012667	11.7448	5.97637	9.82693	17.4496	31.3315	24.0233	9.18269	24.2682	-1.39887	0.0190792	0.388107	IGSF1	X	107674972	107691141	-	4609	protein_coding	immunoglobulin superfamily member 1 [Source:VGNC Symbol;Acc:VGNC:89062] && sp|Q8N6C5|IGSF1_HUMAN Immunoglobulin superfamily member 1 OS=Homo sapiens OX=9606 GN=IGSF1 PE=1 SV=3 && PF13895:Immunoglobulin domain	-
ENSSSCG00000039834	2.93619	1.99212	1.09188	6.97984	12.1283	11.4894	2.00673	10.1992	-2.32784	0.0190832	0.388107	GRIN1	AEMK02000682.1	727879	751797	-	4128	protein_coding	glutamate ionotropic receptor NMDA type subunit 1 [Source:VGNC Symbol;Acc:VGNC:88682] && sp|Q05586|NMDZ1_HUMAN Glutamate receptor ionotropic, NMDA 1 OS=Homo sapiens OX=9606 GN=GRIN1 PE=1 SV=1 && -	-
ENSSSCG00000027480	817.24	3652.56	5243.21	1093.22	716.582	1158.34	3237.67	989.381	1.71032	0.0190853	0.388107	KLF10	4	34429941	34436004	+	3108	protein_coding	KLF transcription factor 10 [Source:VGNC Symbol;Acc:VGNC:89490] && sp|Q13118|KLF10_HUMAN Krueppel-like factor 10 OS=Homo sapiens OX=9606 GN=KLF10 PE=1 SV=1 && -	-
ENSSSCG00000023156	0	0	0	4.3624	6.06417	2.08899	0	4.17185	-4.47484	0.0190971	1	C2orf81	3	68618504	68623410	+	1969	protein_coding	chromosome 3 C2orf81 homolog [Source:VGNC Symbol;Acc:VGNC:109179] && sp|A6NN90|CB081_HUMAN Uncharacterized protein C2orf81 OS=Homo sapiens OX=9606 GN=C2orf81 PE=3 SV=3 && PF15479:Domain of unknown function (DUF4639)	-
ENSSSCG00000039322	9.7873	6.97243	5.45941	0.87248	1.01069	1.04449	7.40638	0.975889	2.93237	0.0191422	1	NRGN	9	51969823	51977228	+	1262	protein_coding	neurogranin [Source:HGNC Symbol;Acc:HGNC:8000] && sp|P35722|NEUG_BOVIN Neurogranin OS=Bos taurus OX=9913 GN=NRGN PE=1 SV=3 && -	-
ENSSSCG00000031356	116.469	361.57	466.233	121.275	84.8983	230.833	314.758	145.669	1.11187	0.019305	0.388107	HES1	13	131135725	131138237	+	1471	protein_coding	hes family bHLH transcription factor 1 [Source:VGNC Symbol;Acc:VGNC:88854] && sp|Q3ZBG4|HES1_BOVIN Transcription factor HES-1 OS=Bos taurus OX=9913 GN=HES1 PE=2 SV=1 && PF07527:Hairy Orange|PF00010:Helix-loop-helix DNA-binding domain	-
ENSSSCG00000004057	24.4683	6.97243	2.18376	0.87248	3.03208	1.04449	11.2082	1.64969	2.78257	0.0193428	0.388107	SYTL3	1	8453283	8546530	-	2774	protein_coding	synaptotagmin like 3 [Source:VGNC Symbol;Acc:VGNC:93692] && sp|Q4VX76|SYTL3_HUMAN Synaptotagmin-like protein 3 OS=Homo sapiens OX=9606 GN=SYTL3 PE=1 SV=3 && PF00168:C2 domain|PF02318:FYVE-type zinc finger	-
ENSSSCG00000036074	82.2134	703.22	219.468	101.208	70.7486	86.6929	334.967	86.2164	1.95778	0.0194259	0.388107	AP1S2	X	12367795	12397677	-	5230	protein_coding	adaptor related protein complex 1 subunit sigma 2 [Source:VGNC Symbol;Acc:VGNC:85382] && sp|Q3ZBS3|AP1S2_BOVIN AP-1 complex subunit sigma-2 OS=Bos taurus OX=9913 GN=AP1S2 PE=2 SV=1 && PF01217:Clathrin adaptor complex small chain	-
ENSSSCG00000011358	44.0429	24.9015	31.6646	17.4496	14.1497	13.5784	33.5363	15.0592	1.15181	0.019575	0.388107	TREX1	13	31179291	31180747	+	1211	protein_coding	three prime repair exonuclease 1 [Source:VGNC Symbol;Acc:VGNC:94388] && sp|Q9BG99|TREX1_BOVIN Three-prime repair exonuclease 1 OS=Bos taurus OX=9913 GN=TREX1 PE=1 SV=1 && -	-
ENSSSCG00000007463	374.854	428.307	373.423	1546.03	499.283	354.083	392.195	799.8	-1.02868	0.0195757	0.388107	PTGIS	17	51153154	51200300	-	5452	protein_coding	prostaglandin I2 synthase [Source:VGNC Symbol;Acc:VGNC:96515] && sp|Q29626|PTGIS_BOVIN Prostacyclin synthase OS=Bos taurus OX=9913 GN=PTGIS PE=1 SV=1 && PF00067:Cytochrome P450	-
ENSSSCG00000034656	16.6384	7.96849	7.64317	16.5771	51.5454	22.9788	10.75	30.3671	-1.48978	0.01974	0.389182	RTN4R	14	51579046	51602968	-	1756	protein_coding	reticulon 4 receptor [Source:HGNC Symbol;Acc:HGNC:18601] && sp|Q99M75|RTN4R_RAT Reticulon-4 receptor OS=Rattus norvegicus OX=10116 GN=Rtn4r PE=1 SV=2 && PF13855:Leucine rich repeat	-
ENSSSCG00000015906	11.7448	10.9567	20.7457	3.48992	0	6.26696	14.4824	3.25229	2.15579	0.019751	0.389182	CSRNP3	15	72141621	72233832	+	3044	protein_coding	cysteine and serine rich nuclear protein 3 [Source:VGNC Symbol;Acc:VGNC:96249] && sp|Q8WYN3|CSRN3_HUMAN Cysteine/serine-rich nuclear protein 3 OS=Homo sapiens OX=9606 GN=CSRNP3 PE=2 SV=1 && PF16019:Cysteine/serine-rich nuclear protein N-terminus	-
ENSSSCG00000012118	4.89365	9.96062	3.27564	38.3891	13.139	11.4894	6.0433	21.0059	-1.79899	0.0198696	0.390194	TLR8	X	9597604	9616757	+	7030	protein_coding	toll like receptor 8 [Source:VGNC Symbol;Acc:VGNC:94027] && sp|P58682|TLR8_MOUSE Toll-like receptor 8 OS=Mus musculus OX=10090 GN=Tlr8 PE=1 SV=2 && PF13855:Leucine rich repeat|PF01582:TIR domain	-
ENSSSCG00000000171	76.341	45.8188	70.9723	241.677	84.8983	77.2925	64.3774	134.623	-1.06761	0.0200721	0.392572	CKAP4	5	14021131	14030039	+	1966	protein_coding	cytoskeleton associated protein 4 [Source:VGNC Symbol;Acc:VGNC:86716] && sp|Q07065|CKAP4_HUMAN Cytoskeleton-associated protein 4 OS=Homo sapiens OX=9606 GN=CKAP4 PE=1 SV=2 && -	-
ENSSSCG00000041404	2.93619	0	0	8.7248	7.07486	9.40044	0.97873	8.40003	-3.06557	0.0201213	1	ENSSSCG00000041404	6	140596	142192	+	312	protein_coding	- && sp|B2RD01|CENP1_HUMAN CENPB DNA-binding domain-containing protein 1 OS=Homo sapiens OX=9606 GN=CENPBD1 PE=2 SV=1 && PF03221:Tc5 transposase DNA-binding domain	-
ENSSSCG00000008647	53.8302	54.7834	127.75	44.4965	30.3208	41.7797	78.7879	38.8657	1.01495	0.0203916	0.395407	CMPK2	3	128903616	128917871	+	2933	protein_coding	cytidine/uridine monophosphate kinase 2 [Source:VGNC Symbol;Acc:VGNC:86801] && sp|Q5EBM0|CMPK2_HUMAN UMP-CMP kinase 2, mitochondrial OS=Homo sapiens OX=9606 GN=CMPK2 PE=1 SV=3 && PF02223:Thymidylate kinase	-
ENSSSCG00000038912	174.214	151.401	366.872	175.368	59.631	108.627	230.829	114.542	1.00772	0.0205292	0.395632	ENSSSCG00000038912	2	127152	129801	-	741	protein_coding	- && sp|Q01628|IFM3_HUMAN Interferon-induced transmembrane protein 3 OS=Homo sapiens OX=9606 GN=IFITM3 PE=1 SV=2 && PF04505:Interferon-induced transmembrane protein	-
ENSSSCG00000004888	22.5108	18.9252	16.3782	82.8856	23.246	33.4238	19.2714	46.5184	-1.27548	0.0209958	0.399192	SERPINB8	1	157820657	157836904	-	3116	protein_coding	serpin family B member 8 [Source:HGNC Symbol;Acc:HGNC:8952] && sp|Q5BIR5|SPB8_BOVIN Serpin B8 OS=Bos taurus OX=9913 GN=SERPINB8 PE=2 SV=1 && PF00079:Serpin (serine protease inhibitor)	-
ENSSSCG00000015618	84.1708	15.937	30.5727	22.6845	10.1069	13.5784	43.5602	15.4566	1.48983	0.0210526	0.399192	LAMB3	9	133311834	133351197	+	4452	protein_coding	laminin subunit beta 3 [Source:VGNC Symbol;Acc:VGNC:89622] && sp|Q13751|LAMB3_HUMAN Laminin subunit beta-3 OS=Homo sapiens OX=9606 GN=LAMB3 PE=1 SV=1 && PF00053:Laminin EGF domain|PF00055:Laminin N-terminal (Domain VI)	-
ENSSSCG00000040337	64.5962	63.7479	67.6966	273.086	57.6096	96.0934	65.3469	142.263	-1.12526	0.0221966	0.407419	ENSSSCG00000040337	6	147177031	147257814	-	6813	protein_coding	adenylate kinase 4 [Source:VGNC Symbol;Acc:VGNC:85209] && sp|Q0VCP1|KAD4_BOVIN Adenylate kinase 4, mitochondrial OS=Bos taurus OX=9913 GN=AK4 PE=2 SV=1 && PF00406:Adenylate kinase|PF05191:Adenylate kinase, active site lid	-
ENSSSCG00000010117	25.447	14.9409	21.8376	5.23488	12.1283	4.17797	20.7418	7.18039	1.53486	0.0222422	0.407419	ENSSSCG00000010117	14	50982031	50983507	+	282	protein_coding	- && sp|O60513|B4GT4_HUMAN Beta-1,4-galactosyltransferase 4 OS=Homo sapiens OX=9606 GN=B4GALT4 PE=1 SV=1 && -	-
ENSSSCG00000006923	50.894	145.425	64.421	38.3891	35.3743	54.3136	86.9133	42.6924	1.028	0.0227057	0.409559	GBP2	4	127379740	127408699	-	3553	protein_coding	guanylate binding protein 2, interferon-inducible [Source:NCBI gene (formerly Entrezgene);Acc:100153137] && sp|P32456|GBP2_HUMAN Guanylate-binding protein 2 OS=Homo sapiens OX=9606 GN=GBP2 PE=1 SV=3 && PF02841:Guanylate-binding protein, C-terminal domain|PF02263:Guanylate-binding protein, N-terminal domain	-
ENSSSCG00000053691	9.7873	3.98425	13.1026	14.8322	23.246	37.6017	8.95804	25.2266	-1.49503	0.0228167	0.409559	ENSSSCG00000053691	7	20911248	20911559	-	312	protein_coding	- && sp|P62803|H4_BOVIN Histone H4 OS=Bos taurus OX=9913 PE=1 SV=2 && PF15511:Centromere kinetochore component CENP-T histone fold	-
ENSSSCG00000040452	15.6597	20.9173	22.9295	42.7515	45.4812	31.3348	19.8355	39.8558	-1.0112	0.0228601	0.409559	TMEM241	6	108232864	108329730	-	3872	protein_coding	transmembrane protein 241 [Source:VGNC Symbol;Acc:VGNC:94151] && sp|Q24JQ0|TM241_HUMAN Transmembrane protein 241 OS=Homo sapiens OX=9606 GN=TMEM241 PE=1 SV=1 && -	-
ENSSSCG00000036781	0.97873	0	0	6.10736	1.01069	10.4449	0.326243	5.85433	-3.99909	0.0230044	1	PRELID3A	6	97146206	97172533	-	3912	protein_coding	PRELI domain containing 3A [Source:VGNC Symbol;Acc:VGNC:91788] && sp|Q96N28|PLD3A_HUMAN PRELI domain containing protein 3A OS=Homo sapiens OX=9606 GN=PRELID3A PE=1 SV=1 && -	-
ENSSSCG00000038578	0	0	4.36753	4.3624	21.2246	7.31145	1.45584	10.9661	-2.95584	0.0233118	0.412965	HRH3	17	61622938	61627278	-	2348	protein_coding	histamine receptor H3 [Source:VGNC Symbol;Acc:VGNC:96360] && sp|Q9Y5N1|HRH3_HUMAN Histamine H3 receptor OS=Homo sapiens OX=9606 GN=HRH3 PE=1 SV=2 && PF00001:7 transmembrane receptor (rhodopsin family)	-
ENSSSCG00000030655	9.7873	15.937	17.4701	33.1542	28.2994	32.3793	14.3981	31.2777	-1.12434	0.0234663	0.415119	MAMDC2	1	223384827	223548420	+	3454	protein_coding	MAM domain containing 2 [Source:VGNC Symbol;Acc:VGNC:89962] && sp|Q7Z304|MAMC2_HUMAN MAM domain-containing protein 2 OS=Homo sapiens OX=9606 GN=MAMDC2 PE=1 SV=3 && PF00629:MAM domain, meprin/A5/mu	-
ENSSSCG00000020705	9.7873	9.96062	15.2863	41.879	19.2032	24.0233	11.6781	28.3685	-1.29139	0.0234908	0.415119	MAP3K8	10	40713847	40742462	-	9891	protein_coding	mitogen-activated protein kinase kinase kinase 8 [Source:VGNC Symbol;Acc:VGNC:98110] && sp|P41279|M3K8_HUMAN Mitogen-activated protein kinase kinase kinase 8 OS=Homo sapiens OX=9606 GN=MAP3K8 PE=1 SV=2 && -	-
ENSSSCG00000021206	3.91492	14.9409	5.45941	21.812	27.2887	19.8454	8.10508	22.982	-1.49984	0.0236054	0.416127	ENSSSCG00000021206	13	127933693	128043480	+	1244	protein_coding	interleukin 1 receptor accessory protein [Source:VGNC Symbol;Acc:VGNC:98046] && sp|Q9NPH3|IL1AP_HUMAN Interleukin-1 receptor accessory protein OS=Homo sapiens OX=9606 GN=IL1RAP PE=1 SV=2 && PF13927:Immunoglobulin domain|PF18452:Immunoglobulin domain	-
ENSSSCG00000029567	25.447	30.8779	49.1347	39.2616	72.77	103.405	35.1532	71.8121	-1.03061	0.0237007	0.416484	SLC8A2	6	53201485	53236513	-	4536	protein_coding	solute carrier family 8 member A2 [Source:VGNC Symbol;Acc:VGNC:93179] && sp|Q9UPR5|NAC2_HUMAN Sodium/calcium exchanger 2 OS=Homo sapiens OX=9606 GN=SLC8A2 PE=2 SV=2 && -	-
ENSSSCG00000061268	46.9791	40.8385	57.8697	23.557	12.1283	34.4683	48.5624	23.3845	1.05481	0.024075	0.418425	IFIT3	14	101214710	101225164	+	2284	protein_coding	interferon induced protein with tetratricopeptide repeats 3 [Source:NCBI gene (formerly Entrezgene);Acc:100154248] && sp|A5A6J9|IFIT3_PANTR Interferon-induced protein with tetratricopeptide repeats 3 OS=Pan troglodytes OX=9598 GN=IFIT3 PE=2 SV=1 && PF13424:Tetratricopeptide repeat	-
ENSSSCG00000014618	4.89365	42.8307	8.73505	3.48992	2.02139	7.31145	18.8198	4.27425	2.14774	0.0241405	0.418425	ENSSSCG00000014618	9	3067061	3068090	+	990	protein_coding	- && sp|Q7Z2Y8|GVIN1_HUMAN Interferon-induced very large GTPase 1 OS=Homo sapiens OX=9606 GN=GVINP1 PE=2 SV=2 && -	-
ENSSSCG00000012277	55.7876	76.6967	58.9616	314.965	56.5989	77.2925	63.8153	149.619	-1.23172	0.0242153	0.419013	TIMP1	X	42102172	42106296	+	1037	protein_coding	TIMP metallopeptidase inhibitor 1 [Source:NCBI gene (formerly Entrezgene);Acc:396862] && sp|P35624|TIMP1_PIG Metalloproteinase inhibitor 1 OS=Sus scrofa OX=9823 GN=TIMP1 PE=2 SV=2 && PF00965:Tissue inhibitor of metalloproteinase	-
ENSSSCG00000000940	22.5108	25.8976	13.1026	34.8992	41.4385	49.0912	20.5037	41.8096	-1.0203	0.0244255	0.419905	PPFIA2	5	99819430	100279030	+	6260	protein_coding	PTPRF interacting protein alpha 2 [Source:VGNC Symbol;Acc:VGNC:91692] && sp|O75334|LIPA2_HUMAN Liprin-alpha-2 OS=Homo sapiens OX=9606 GN=PPFIA2 PE=1 SV=2 && -	-
ENSSSCG00000013569	9.7873	54.7834	40.3996	7.85232	6.06417	20.8899	34.9901	11.6021	1.59909	0.0244897	0.419905	PEX11G	2	71639301	71652903	+	4441	protein_coding	peroxisomal biosis factor 11 gamma [Source:VGNC Symbol;Acc:VGNC:91322] && sp|Q96HA9|PX11C_HUMAN Peroxisomal membrane protein 11C OS=Homo sapiens OX=9606 GN=PEX11G PE=1 SV=1 && PF05648:Peroxisomal biogenesis factor 11 (PEX11)	-
ENSSSCG00000026146	11.7448	7.96849	7.64317	36.6442	10.1069	29.2458	9.11881	25.3323	-1.47492	0.024574	0.419905	GALNT5	15	64241738	64282664	+	5718	protein_coding	polypeptide N-acetylgalactosaminyltransferase 5 [Source:VGNC Symbol;Acc:VGNC:96314] && sp|Q7Z7M9|GALT5_HUMAN Polypeptide N-acetylgalactosaminyltransferase 5 OS=Homo sapiens OX=9606 GN=GALNT5 PE=1 SV=1 && PF00652:Ricin-type beta-trefoil lectin domain|PF00535:Glycosyl transferase family 2	-
ENSSSCG00000017416	25.447	13.9449	45.859	13.0872	6.06417	12.5339	28.417	10.5618	1.42001	0.0247731	0.420824	DHX58	12	20647699	20656683	+	2706	protein_coding	DExH-box helicase 58 [Source:VGNC Symbol;Acc:VGNC:87297] && sp|Q96C10|DHX58_HUMAN Probable ATP-dependent RNA helicase DHX58 OS=Homo sapiens OX=9606 GN=DHX58 PE=1 SV=1 && PF18119:RIG-I receptor C-terminal domain|PF04851:Type III restriction enzyme, res subunit|PF11648:C-terminal domain of RIG-I|PF00271:Helicase conserved C-terminal domain	-
ENSSSCG00000004434	0.97873	8.96456	16.3782	0.87248	0	2.08899	8.77384	0.987155	3.16019	0.0248959	1	FRK	1	81605700	81714250	-	3953	protein_coding	fyn related Src family tyrosine kinase [Source:VGNC Symbol;Acc:VGNC:88235] && sp|Q922K9|FRK_MOUSE Tyrosine-protein kinase FRK OS=Mus musculus OX=10090 GN=Frk PE=1 SV=3 && PF00017:SH2 domain|PF07714:Protein tyrosine kinase|PF00018:SH3 domain	-
ENSSSCG00000015403	46.0003	42.8307	26.2052	25.3019	9.09625	16.7119	38.3454	17.0367	1.16359	0.0255222	0.430015	HGF	9	98438143	98513564	+	8184	protein_coding	hepatocyte growth factor [Source:VGNC Symbol;Acc:VGNC:88869] && sp|Q76BS1|HGF_BOVIN Hepatocyte growth factor OS=Bos taurus OX=9913 GN=HGF PE=2 SV=1 && PF00024:PAN domain|PF00051:Kringle domain|PF00089:Trypsin	-
ENSSSCG00000025795	0	4.98031	0	25.3019	4.04278	7.31145	1.6601	12.2187	-2.87166	0.0258029	0.433232	CSF3R	6	92550161	92565477	-	3110	protein_coding	colony stimulating factor 3 receptor [Source:VGNC Symbol;Acc:VGNC:87035] && sp|Q99062|CSF3R_HUMAN Granulocyte colony-stimulating factor receptor OS=Homo sapiens OX=9606 GN=CSF3R PE=1 SV=1 && PF06328:Ig-like C2-type domain|PF00041:Fibronectin type III domain	-
ENSSSCG00000002383	2179.63	8937.66	9085.55	1462.28	606.417	3547.1	6734.28	1871.93	1.84702	0.0262681	0.437867	FOS	7	98449349	98455554	+	4915	protein_coding	Fos proto-onco, AP-1 transcription factor subunit [Source:NCBI gene (formerly Entrezgene);Acc:100144486] && sp|O97930|FOS_PIG Proto-oncogene c-Fos OS=Sus scrofa OX=9823 GN=FOS PE=3 SV=2 && PF00170:bZIP transcription factor	-
ENSSSCG00000012986	11.7448	53.7873	37.124	99.4627	56.5989	66.8475	34.2187	74.303	-1.12192	0.0264339	0.438736	KCNK7	2	6659054	6662288	+	1223	protein_coding	potassium two pore domain channel subfamily K member 7 [Source:VGNC Symbol;Acc:VGNC:89374] && sp|Q9Y2U2|KCNK7_HUMAN Potassium channel subfamily K member 7 OS=Homo sapiens OX=9606 GN=KCNK7 PE=1 SV=1 && PF07885:Ion channel	-
ENSSSCG00000061556	0.97873	0	0	2.61744	3.03208	10.4449	0.326243	5.36482	-3.86713	0.0265781	1	CDKL4	3	101089243	101151518	+	4857	protein_coding	cyclin dependent kinase like 4 [Source:HGNC Symbol;Acc:HGNC:19287] && sp|Q3TZA2|CDKL4_MOUSE Cyclin-dependent kinase-like 4 OS=Mus musculus OX=10090 GN=Cdkl4 PE=2 SV=1 && PF12330:Haspin like kinase domain|PF00069:Protein kinase domain	-
ENSSSCG00000013916	0.97873	0	0	47.9864	0	19.8454	0.326243	22.6106	-5.95054	0.026726	0.440551	COMP	2	59061426	59069564	+	3022	protein_coding	cartilage oligomeric matrix protein [Source:VGNC Symbol;Acc:VGNC:86892] && sp|P35445|COMP_BOVIN Cartilage oligomeric matrix protein OS=Bos taurus OX=9913 GN=COMP PE=1 SV=2 && -	-
ENSSSCG00000030114	31.3194	34.8622	17.4701	11.3422	16.1711	2.08899	27.8839	9.86744	1.49455	0.0269658	0.440701	SPATA9	2	102256239	102287484	-	1968	protein_coding	spermatosis associated 9 [Source:VGNC Symbol;Acc:VGNC:93390] && sp|Q3T021|SPAT9_BOVIN Spermatogenesis-associated protein 9 OS=Bos taurus OX=9913 GN=SPATA9 PE=2 SV=1 && PF15824:Spermatogenesis-associated protein 9	-
ENSSSCG00000033142	5.87238	8.96456	6.55129	8.7248	18.1925	38.6462	7.12941	21.8545	-1.60806	0.0270046	0.440701	ENDOU	5	78072063	78089680	-	2420	protein_coding	endonuclease, poly(U) specific [Source:VGNC Symbol;Acc:VGNC:103233] && sp|A6QLQ8|ENDOU_BOVIN Poly(U)-specific endoribonuclease OS=Bos taurus OX=9913 GN=ENDOU PE=2 SV=1 && PF01033:Somatomedin B domain|PF09412:Endoribonuclease XendoU	-
ENSSSCG00000036865	5.87238	2.98819	3.27564	20.067	10.1069	11.4894	4.0454	13.8878	-1.78018	0.0270629	0.440701	SDS	14	38503933	38513878	+	1497	protein_coding	serine dehydratase [Source:HGNC Symbol;Acc:HGNC:10691] && sp|Q0VCW4|SDHL_BOVIN L-serine dehydratase/L-threonine deaminase OS=Bos taurus OX=9913 GN=SDS PE=2 SV=1 && PF00291:Pyridoxal-phosphate dependent enzyme	-
ENSSSCG00000006979	7.82984	6.97243	4.36753	38.3891	10.1069	12.5339	6.38993	20.3433	-1.67421	0.0272105	0.441077	MSR1	17	3859692	3939726	-	2262	protein_coding	macrophage scavenger receptor 1 [Source:VGNC Symbol;Acc:VGNC:96425] && sp|Q05585|MSRE_RABIT Macrophage scavenger receptor types I and II OS=Oryctolagus cuniculus OX=9986 GN=MSR1 PE=2 SV=1 && PF01391:Collagen triple helix repeat (20 copies)|PF00530:Scavenger receptor cysteine-rich domain|PF03523:Macrophage scavenger receptor	-
ENSSSCG00000031154	38.1705	41.8346	63.3291	216.375	56.5989	51.1802	47.7781	108.051	-1.18239	0.0274573	0.442837	ACKR2	13	26288584	26329581	+	7187	protein_coding	atypical chemokine receptor 2 [Source:VGNC Symbol;Acc:VGNC:85012] && sp|O00590|ACKR2_HUMAN Atypical chemokine receptor 2 OS=Homo sapiens OX=9606 GN=ACKR2 PE=1 SV=2 && -	-
ENSSSCG00000062590	8.80857	14.9409	4.36753	1.74496	0	3.13348	9.37234	1.62615	2.5353	0.0275303	1	GPR31	1	2003172	2008112	+	4941	protein_coding	G protein-coupled receptor 31 [Source:HGNC Symbol;Acc:HGNC:4486] && sp|F8VQN3|GPR31_MOUSE 12-(S)-hydroxy-5,8,10,14-eicosatetraenoic acid receptor OS=Mus musculus OX=10090 GN=Gpr31 PE=3 SV=1 && -	-
ENSSSCG00000013326	9.7873	3.98425	4.36753	13.0872	14.1497	28.2013	6.04636	18.4794	-1.60038	0.0277369	0.446041	DCDC1	2	29365195	29792979	+	5926	protein_coding	doublecortin domain containing 1 [Source:HGNC Symbol;Acc:HGNC:20625] && sp|M0R2J8|DCDC1_HUMAN Doublecortin domain-containing protein 1 OS=Homo sapiens OX=9606 GN=DCDC1 PE=1 SV=1 && -	-
ENSSSCG00000014570	11.7448	7.96849	12.0107	95.9728	17.1818	4.17797	10.5747	39.1109	-1.89352	0.027845	0.446291	NRIP3	9	462643	484344	+	3539	protein_coding	nuclear receptor interacting protein 3 [Source:HGNC Symbol;Acc:HGNC:1167] && sp|Q9JJR9|NRIP3_MOUSE Nuclear receptor-interacting protein 3 OS=Mus musculus OX=10090 GN=Nrip3 PE=1 SV=1 && PF09668:Aspartyl protease	-
ENSSSCG00000015871	140.937	1032.92	780.695	88.993	51.5454	287.236	651.516	142.591	2.19228	0.0280089	0.447425	NR4A2	15	63487731	63495299	-	2650	protein_coding	nuclear receptor subfamily 4 group A member 2 [Source:VGNC Symbol;Acc:VGNC:96451] && sp|P43354|NR4A2_HUMAN Nuclear receptor subfamily 4 group A member 2 OS=Homo sapiens OX=9606 GN=NR4A2 PE=1 SV=1 && PF00105:Zinc finger, C4 type (two domains)|PF00104:Ligand-binding domain of nuclear hormone receptor	-
ENSSSCG00000055618	5.87238	11.9527	12.0107	1.74496	2.02139	3.13348	9.94527	2.29994	2.12152	0.028434	0.449832	ENSSSCG00000055618	17	35531024	35538055	-	468	protein_coding	- && sp|Q15306|IRF4_HUMAN Interferon regulatory factor 4 OS=Homo sapiens OX=9606 GN=IRF4 PE=1 SV=1 && PF00605:Interferon regulatory factor transcription factor	-
ENSSSCG00000061033	33.2768	17.9291	9.82693	50.6038	43.4599	37.6017	20.3443	43.8885	-1.10373	0.0284389	0.449832	SMAGP	AEMK02000258.1	139134	162666	+	5350	protein_coding	small cell adhesion glycoprotein [Source:HGNC Symbol;Acc:HGNC:26918] && sp|Q3T0K9|DAZP2_BOVIN DAZ-associated protein 2 OS=Bos taurus OX=9913 GN=DAZAP2 PE=2 SV=1 && -	-
ENSSSCG00000036503	3.91492	3.98425	3.27564	14.8322	15.1604	8.35594	3.72494	12.7828	-1.77955	0.028607	0.450626	RAB6B	13	75012268	75075239	-	5528	protein_coding	RAB6B, member RAS onco family [Source:VGNC Symbol;Acc:VGNC:98272] && sp|A6QR46|RAB6B_BOVIN Ras-related protein Rab-6B OS=Bos taurus OX=9913 GN=RAB6B PE=2 SV=1 && -	-
ENSSSCG00000033592	17.6171	12.9488	9.82693	31.4093	21.2246	37.6017	13.4643	30.0785	-1.15446	0.0287941	0.451502	TMC8	12	3817049	3837363	-	2767	protein_coding	transmembrane channel like 8 [Source:VGNC Symbol;Acc:VGNC:94045] && sp|Q8IU68|TMC8_HUMAN Transmembrane channel-like protein 8 OS=Homo sapiens OX=9606 GN=TMC8 PE=1 SV=1 && PF07810:TMC domain	-
ENSSSCG00000005472	18.5959	4.98031	5.45941	3.48992	1.01069	0	9.67853	1.5002	2.642	0.0288507	1	SLC46A2	1	253559546	253570113	-	2451	protein_coding	solute carrier family 46 member 2 [Source:VGNC Symbol;Acc:VGNC:93127] && sp|Q9BY10|TSCOT_HUMAN Thymic stromal cotransporter homolog OS=Homo sapiens OX=9606 GN=SLC46A2 PE=2 SV=1 && PF07690:Major Facilitator Superfamily	-
ENSSSCG00000037098	11.7448	4.98031	13.1026	2.61744	2.02139	2.08899	9.94255	2.2426	2.13947	0.0291004	0.452872	C19orf81	6	55439156	55450138	+	1430	protein_coding	chromosome 6 C19orf81 homolog [Source:VGNC Symbol;Acc:VGNC:86058] && sp|C9J6K1|CS081_HUMAN Putative uncharacterized protein C19orf81 OS=Homo sapiens OX=9606 GN=C19orf81 PE=4 SV=1 && PF15876:Domain of unknown function (DUF4732)	-
ENSSSCG00000010224	45.0216	95.6219	104.821	41.879	14.1497	57.4471	81.8214	37.8253	1.11215	0.029187	0.452944	EGR2	14	66284581	66291299	-	2810	protein_coding	early growth response 2 [Source:VGNC Symbol;Acc:VGNC:103939] && sp|A1XSY8|EGR2_PIG E3 SUMO-protein ligase EGR2 OS=Sus scrofa OX=9823 GN=EGR2 PE=2 SV=1 && PF00096:Zinc finger, C2H2 type|PF11928:Early growth response N-terminal domain	-
ENSSSCG00000011727	54.8089	33.8661	61.1454	212.885	57.6096	57.4471	49.9401	109.314	-1.13456	0.0292832	0.453279	PTX3	13	97273594	97279569	+	1887	protein_coding	pentraxin 3 [Source:VGNC Symbol;Acc:VGNC:92000] && sp|Q0VCG9|PTX3_BOVIN Pentraxin-related protein PTX3 OS=Bos taurus OX=9913 GN=PTX3 PE=2 SV=1 && PF00354:Pentaxin family	-
ENSSSCG00000000950	2.93619	0.996062	0	7.85232	8.08555	8.35594	1.31075	8.09794	-2.59612	0.0294036	1	E2F7	5	104127731	104163212	+	5491	protein_coding	E2F transcription factor 7 [Source:VGNC Symbol;Acc:VGNC:87518] && sp|Q96AV8|E2F7_HUMAN Transcription factor E2F7 OS=Homo sapiens OX=9606 GN=E2F7 PE=1 SV=3 && PF02319:E2F/DP family winged-helix DNA-binding domain	-
ENSSSCG00000035760	28.3832	3.98425	9.82693	19.1946	98.0373	19.8454	14.0648	45.6924	-1.69487	0.0296175	0.457084	RFLNA	14	28823575	28845719	-	7302	protein_coding	refilin A [Source:VGNC Symbol;Acc:VGNC:92238] && sp|Q6ZTI6|RFLA_HUMAN Refilin-A OS=Homo sapiens OX=9606 GN=RFLNA PE=1 SV=3 && -	-
ENSSSCG00000015550	39.1492	63.7479	81.8911	50.6038	14.1497	16.7119	61.5961	27.1551	1.16943	0.029854	0.457858	RGS16	9	123913173	123918871	-	2429	protein_coding	regulator of G protein signaling 16 [Source:VGNC Symbol;Acc:VGNC:92262] && sp|F1S668|RGS16_PIG Regulator of G-protein signaling 16 OS=Sus scrofa OX=9823 GN=RGS16 PE=1 SV=3 && PF00615:Regulator of G protein signaling domain	-
ENSSSCG00000047413	0	1.99212	3.27564	9.59728	5.05347	13.5784	1.75592	9.40972	-2.445	0.030058	1	OTOS	15	139268929	139277541	-	5107	protein_coding	otospiralin [Source:HGNC Symbol;Acc:HGNC:22644] && sp|Q8NHW6|OTOSP_HUMAN Otospiralin OS=Homo sapiens OX=9606 GN=OTOS PE=1 SV=1 && PF15182:Otospiralin	-
ENSSSCG00000027232	42.0854	36.8543	9.82693	6.10736	16.1711	10.4449	29.5889	10.9078	1.45125	0.0301942	0.459558	ENSSSCG00000027232	1	137199074	137297198	-	3782	protein_coding	- && sp|Q8CHT6|F169B_MOUSE Protein FAM169B OS=Mus musculus OX=10090 GN=Fam169b PE=2 SV=1 && -	-
ENSSSCG00000015893	30.3406	57.7716	73.1561	8.7248	33.3529	29.2458	53.7561	23.7745	1.18384	0.0303716	0.460281	SLC4A10	15	68224395	68656309	+	7723	protein_coding	solute carrier family 4 member 10 [Source:VGNC Symbol;Acc:VGNC:95592] && sp|Q6U841|S4A10_HUMAN Sodium-driven chloride bicarbonate exchanger OS=Homo sapiens OX=9606 GN=SLC4A10 PE=1 SV=1 && PF00955:HCO3- transporter family|PF07565:Band 3 cytoplasmic domain	-
ENSSSCG00000015487	6.85111	6.97243	4.36753	38.3891	8.08555	12.5339	6.06369	19.6695	-1.70228	0.0304712	0.460803	TNFSF18	9	115448973	115460950	-	2886	protein_coding	TNF superfamily member 18 [Source:VGNC Symbol;Acc:VGNC:94272] && sp|Q9UNG2|TNF18_HUMAN Tumor necrosis factor ligand superfamily member 18 OS=Homo sapiens OX=9606 GN=TNFSF18 PE=1 SV=2 && -	-
ENSSSCG00000038521	14.681	6.97243	3.27564	34.8992	39.4171	6.26696	8.30968	26.8611	-1.68727	0.0311394	0.466061	CHAC1	1	130360514	130363308	-	1548	protein_coding	ChaC glutathione specific gamma-glutamylcyclotransferase 1 [Source:VGNC Symbol;Acc:VGNC:86619] && sp|Q9BUX1|CHAC1_HUMAN Glutathione-specific gamma-glutamylcyclotransferase 1 OS=Homo sapiens OX=9606 GN=CHAC1 PE=1 SV=3 && PF04752:ChaC-like protein	-
ENSSSCG00000011970	17.6171	10.9567	18.562	35.7717	26.278	35.5128	15.7119	32.5208	-1.05296	0.031383	0.467546	CMSS1	13	158800142	159192107	-	1442	protein_coding	cms1 ribosomal small subunit homolog [Source:VGNC Symbol;Acc:VGNC:96723] && sp|Q2T9Y1|CC026_BOVIN Uncharacterized protein C3orf26 homolog OS=Bos taurus OX=9913 PE=2 SV=1 && PF14617:U3-containing 90S pre-ribosomal complex subunit	-
ENSSSCG00000055693	8.80857	0.996062	5.45941	13.9597	14.1497	21.9344	5.08801	16.6813	-1.70945	0.0314629	0.467546	ENSSSCG00000055693	3	39083805	39087998	-	4194	protein_coding	- && - && -	-
ENSSSCG00000007391	12.7235	18.9252	15.2863	82.8856	33.3529	10.4449	15.645	42.2278	-1.43855	0.0317194	0.467546	MATN4	17	47617620	47630458	-	2440	protein_coding	matrilin 4 [Source:VGNC Symbol;Acc:VGNC:96412] && sp|O95460|MATN4_HUMAN Matrilin-4 OS=Homo sapiens OX=9606 GN=MATN4 PE=1 SV=3 && PF00092:von Willebrand factor type A domain|PF14670:Coagulation Factor Xa inhibitory site|PF10393:Trimeric coiled-coil oligomerisation domain of matrilin	-
ENSSSCG00000001392	2.93619	0.996062	2.18376	7.85232	10.1069	9.40044	2.03867	9.1199	-2.15904	0.0321009	1	TCF19	7	23558384	23562069	+	2081	protein_coding	transcription factor 19 [Source:VGNC Symbol;Acc:VGNC:93818] && sp|Q9TSV4|TCF19_PIG Transcription factor 19 OS=Sus scrofa OX=9823 GN=TCF19 PE=3 SV=1 && -	-
ENSSSCG00000032661	0	0	0	84.6306	0	102.36	0	62.3303	-8.37439	0.0321289	0.468752	ENSSSCG00000032661	Y	10385581	10444521	+	3473	protein_coding	- && sp|O75665|OFD1_HUMAN Oral-facial-digital syndrome 1 protein OS=Homo sapiens OX=9606 GN=OFD1 PE=1 SV=1 && PF16045:LisH	-
ENSSSCG00000015039	1.95746	0	0	2.61744	9.09625	8.35594	0.652487	6.68988	-3.31351	0.0323107	1	BCO2	9	39872645	39917263	+	2941	protein_coding	beta-carotene oxygenase 2 [Source:VGNC Symbol;Acc:VGNC:85790] && sp|Q9BYV7|BCDO2_HUMAN Beta,beta-carotene 9',10'-oxygenase OS=Homo sapiens OX=9606 GN=BCO2 PE=1 SV=5 && PF03055:Retinal pigment epithelial membrane protein	-
ENSSSCG00000017445	0	0	0	6.97984	2.02139	2.08899	0	3.69674	-4.30758	0.0324073	1	ENSSSCG00000017445	12	21139317	21143553	+	1696	protein_coding	- && sp|P13646|K1C13_HUMAN Keratin, type I cytoskeletal 13 OS=Homo sapiens OX=9606 GN=KRT13 PE=1 SV=4 && PF00038:Intermediate filament protein	-
ENSSSCG00000005494	125.278	121.52	82.983	1733.62	58.6203	216.21	109.927	669.483	-2.60656	0.0329142	0.474363	TNC	1	255533238	255630376	-	8155	protein_coding	tenascin C [Source:VGNC Symbol;Acc:VGNC:103192] && sp|P24821|TENA_HUMAN Tenascin OS=Homo sapiens OX=9606 GN=TNC PE=1 SV=3 && PF00147:Fibrinogen beta and gamma chains, C-terminal globular domain|PF18720:Tenascin EGF domain|PF00041:Fibronectin type III domain	-
ENSSSCG00000058709	78.2984	115.543	75.3398	79.3957	11.1176	25.0678	89.7271	38.527	1.21182	0.033726	0.48043	ENSSSCG00000058709	4	127356796	127376855	+	3220	protein_coding	- && sp|Q96PP9|GBP4_HUMAN Guanylate-binding protein 4 OS=Homo sapiens OX=9606 GN=GBP4 PE=1 SV=2 && PF02263:Guanylate-binding protein, N-terminal domain|PF02841:Guanylate-binding protein, C-terminal domain	-
ENSSSCG00000039332	43.0641	60.7598	28.3889	17.4496	16.1711	31.3348	44.0709	21.6518	1.03275	0.0342853	0.4849	SEC16B	9	119778664	119842922	-	5110	protein_coding	SEC16 homolog B, endoplasmic reticulum export factor [Source:VGNC Symbol;Acc:VGNC:92672] && sp|Q75NY9|SC16B_BOVIN Protein transport protein Sec16B OS=Bos taurus OX=9913 GN=SEC16B PE=2 SV=1 && PF12932:Vesicle coat trafficking protein Sec16 mid-region|PF12931:Sec23-binding domain of Sec16	-
ENSSSCG00000015223	56.7664	54.7834	22.9295	20.9395	23.246	22.9788	44.8264	22.3881	1.00641	0.0347247	0.48598	DDX25	9	53029790	53044383	+	1937	protein_coding	DEAD-box helicase 25 [Source:VGNC Symbol;Acc:VGNC:87217] && sp|Q2TBP1|DDX25_BOVIN ATP-dependent RNA helicase DDX25 OS=Bos taurus OX=9913 GN=DDX25 PE=2 SV=1 && PF00271:Helicase conserved C-terminal domain|PF00270:DEAD/DEAH box helicase	-
ENSSSCG00000003133	7.82984	10.9567	8.73505	3.48992	0	2.08899	9.17386	1.85964	2.27336	0.034986	1	GRIN2D	6	53806174	53848789	+	5298	protein_coding	glutamate ionotropic receptor NMDA type subunit 2D [Source:VGNC Symbol;Acc:VGNC:88686] && sp|O15399|NMDE4_HUMAN Glutamate receptor ionotropic, NMDA 2D OS=Homo sapiens OX=9606 GN=GRIN2D PE=1 SV=2 && PF10613:Ligated ion channel L-glutamate- and glycine-binding site|PF00060:Ligand-gated ion channel|PF01094:Receptor family ligand binding region	-
ENSSSCG00000034767	1.95746	4.98031	0	9.59728	7.07486	15.6674	2.31259	10.7798	-2.19916	0.0352897	0.488754	LAMA1	6	100332956	100468454	+	9323	protein_coding	laminin subunit alpha 1 [Source:VGNC Symbol;Acc:VGNC:89619] && sp|P25391|LAMA1_HUMAN Laminin subunit alpha-1 OS=Homo sapiens OX=9606 GN=LAMA1 PE=1 SV=2 && PF06009:Laminin Domain II|PF00053:Laminin EGF domain|PF00054:Laminin G domain|PF00052:Laminin B (Domain IV)|PF06008:Laminin Domain I|PF00055:Laminin N-terminal (Domain VI)	-
ENSSSCG00000009979	0	0.996062	2.18376	9.59728	0	18.8009	1.05994	9.46605	-3.18359	0.0357508	1	NEFH	14	46559860	46568088	+	2605	protein_coding	neurofilament heavy chain [Source:VGNC Symbol;Acc:VGNC:90669] && sp|P12036|NFH_HUMAN Neurofilament heavy polypeptide OS=Homo sapiens OX=9606 GN=NEFH PE=1 SV=4 && PF07142:Repeat of unknown function (DUF1388)|PF00038:Intermediate filament protein	-
ENSSSCG00000031616	425.748	1215.2	1802.7	225.1	65.6951	571.338	1147.88	287.378	1.99807	0.0359249	0.492872	FOSB	6	51837719	51844529	+	3797	protein_coding	FosB proto-onco, AP-1 transcription factor subunit [Source:VGNC Symbol;Acc:VGNC:88190] && sp|Q9TUB3|FOSB_CANLF Protein fosB OS=Canis lupus familiaris OX=9615 GN=FOSB PE=3 SV=1 && -	-
ENSSSCG00000036736	25.447	16.933	17.4701	34.8992	28.2994	57.4471	19.95	40.2153	-1.00656	0.0361869	0.495022	ENSSSCG00000036736	8	56084512	56132296	+	3550	protein_coding	- && sp|P30876|RPB2_HUMAN DNA-directed RNA polymerase II subunit RPB2 OS=Homo sapiens OX=9606 GN=POLR2B PE=1 SV=1 && -	-
ENSSSCG00000003848	6.85111	14.9409	6.55129	24.4294	36.385	12.5339	9.44778	24.4494	-1.36934	0.036636	0.498381	LRP8	6	158905410	158983382	+	4129	protein_coding	LDL receptor related protein 8 [Source:VGNC Symbol;Acc:VGNC:89822] && sp|Q14114|LRP8_HUMAN Low-density lipoprotein receptor-related protein 8 OS=Homo sapiens OX=9606 GN=LRP8 PE=1 SV=4 && PF00057:Low-density lipoprotein receptor domain class A|PF00058:Low-density lipoprotein receptor repeat class B|PF14670:Coagulation Factor Xa inhibitory site	-
ENSSSCG00000061874	9.7873	6.97243	0	0.87248	0	0	5.58658	0.290827	4.00771	0.0369489	1	ENSSSCG00000061874	14	62555011	62556585	-	1575	protein_coding	- && sp|P21416|GAG_GALV Gag polyprotein OS=Gibbon ape leukemia virus OX=11840 GN=gag PE=3 SV=3 && PF02093:Gag P30 core shell protein|PF01140:Matrix protein (MA), p15	-
ENSSSCG00000000838	20.5533	20.9173	32.7564	109.06	28.2994	31.3348	24.7424	56.2314	-1.19257	0.0371539	0.502404	SLC41A2	5	79593915	79720895	+	4775	protein_coding	solute carrier family 41 member 2 [Source:VGNC Symbol;Acc:VGNC:93114] && sp|Q4R335|S41A2_MACFA Solute carrier family 41 member 2 OS=Macaca fascicularis OX=9541 GN=SLC41A2 PE=2 SV=1 && PF01769:Divalent cation transporter	-
ENSSSCG00000035216	3.91492	10.9567	5.45941	21.812	14.1497	18.8009	6.777	18.2542	-1.42991	0.0371614	0.502404	SPRED3	6	47298634	47310181	+	2736	protein_coding	sprouty related EVH1 domain containing 3 [Source:VGNC Symbol;Acc:VGNC:93422] && sp|Q2MJR0|SPRE3_HUMAN Sprouty-related, EVH1 domain-containing protein 3 OS=Homo sapiens OX=9606 GN=SPRED3 PE=1 SV=1 && PF00568:WH1 domain|PF05210:Sprouty protein (Spry)	-
ENSSSCG00000024973	190.852	772.944	136.485	140.469	70.7486	133.695	366.76	114.971	1.67349	0.037688	0.505712	GBP1	4	127425200	127442127	+	3176	protein_coding	guanylate binding protein 1, interferon-inducible [Source:NCBI gene (formerly Entrezgene);Acc:100151938] && sp|Q9H0R5|GBP3_HUMAN Guanylate-binding protein 3 OS=Homo sapiens OX=9606 GN=GBP3 PE=1 SV=3 && PF02841:Guanylate-binding protein, C-terminal domain|PF02263:Guanylate-binding protein, N-terminal domain	-
ENSSSCG00000014326	11.7448	4.98031	9.82693	26.1744	30.3208	11.4894	8.85067	22.6615	-1.36007	0.0378028	0.505712	KIF20A	2	140202015	140211155	+	3452	protein_coding	kinesin family member 20A [Source:VGNC Symbol;Acc:VGNC:89462] && sp|Q29RT6|KI20A_BOVIN Kinesin-like protein KIF20A OS=Bos taurus OX=9913 GN=KIF20A PE=2 SV=1 && PF00225:Kinesin motor domain	-
ENSSSCG00000053053	736.984	115.543	0	13.9597	1.01069	19.8454	284.176	11.6052	4.6139	0.038059	0.506276	ENSSSCG00000053053	AEMK02000452.1	3676037	3678394	-	1476	protein_coding	- && sp|P01861|IGHG4_HUMAN Immunoglobulin heavy constant gamma 4 OS=Homo sapiens OX=9606 GN=IGHG4 PE=1 SV=1 && PF07654:Immunoglobulin C1-set domain	-
ENSSSCG00000004453	10.766	4.98031	4.36753	0.87248	2.02139	0	6.70462	0.964623	2.79552	0.0381032	1	SNAP91	1	82541018	82698633	+	8749	protein_coding	synaptosome associated protein 91 [Source:VGNC Symbol;Acc:VGNC:93279] && sp|O60641|AP180_HUMAN Clathrin coat assembly protein AP180 OS=Homo sapiens OX=9606 GN=SNAP91 PE=1 SV=2 && PF07651:ANTH domain	-
ENSSSCG00000003722	8.80857	7.96849	6.55129	48.8589	16.1711	6.26696	7.77612	23.7656	-1.61828	0.0382643	0.507142	CDH2	6	112396721	112628432	-	4141	protein_coding	cadherin 2 [Source:VGNC Symbol;Acc:VGNC:86483] && sp|P19534|CADH2_BOVIN Cadherin-2 OS=Bos taurus OX=9913 GN=CDH2 PE=2 SV=2 && PF01049:Cadherin cytoplasmic region|PF08758:Cadherin prodomain like|PF00028:Cadherin domain	-
ENSSSCG00000039778	70.4686	7.96849	34.9402	77.6507	97.0266	80.426	37.7924	85.0344	-1.1685	0.0385997	0.508884	ENSSSCG00000039778	8	8251512	8254056	+	2545	protein_coding	- && sp|A5GFX0|PLD3B_PIG PRELI domain containing protein 3B OS=Sus scrofa OX=9823 GN=PRELID3B PE=3 SV=1 && PF04707:PRELI-like family	-
ENSSSCG00000021569	1.95746	7.96849	5.45941	37.5166	12.1283	5.22246	5.12845	18.2891	-1.84572	0.0386455	0.508884	MMP25	3	39130777	39142303	-	3484	protein_coding	matrix metallopeptidase 25 [Source:VGNC Symbol;Acc:VGNC:90276] && sp|Q9NPA2|MMP25_HUMAN Matrix metalloproteinase-25 OS=Homo sapiens OX=9606 GN=MMP25 PE=1 SV=1 && PF00045:Hemopexin|PF00413:Matrixin|PF01471:Putative peptidoglycan binding domain	-
ENSSSCG00000017562	14.681	25.8976	15.2863	36.6442	48.5133	27.1568	18.6216	37.4381	-1.00619	0.0387122	0.508884	CACNA1G	12	26844079	26912110	+	7531	protein_coding	calcium voltage-gated channel subunit alpha1 G [Source:VGNC Symbol;Acc:VGNC:86119] && sp|O43497|CAC1G_HUMAN Voltage-dependent T-type calcium channel subunit alpha-1G OS=Homo sapiens OX=9606 GN=CACNA1G PE=1 SV=3 && PF00520:Ion transport protein	-
ENSSSCG00000021534	0	0	0	9.59728	1.01069	1.04449	0	3.88416	-4.38206	0.0389657	1	SLC30A3	3	111870681	111879324	+	2935	protein_coding	solute carrier family 30 member 3 [Source:VGNC Symbol;Acc:VGNC:93057] && sp|Q08E25|ZNT3_BOVIN Zinc transporter 3 OS=Bos taurus OX=9913 GN=SLC30A3 PE=2 SV=1 && -	-
ENSSSCG00000016557	4.89365	4.98031	8.73505	22.6845	11.1176	16.7119	6.203	16.838	-1.45328	0.0390796	0.510468	CPA1	18	18469921	18476327	-	1322	protein_coding	carboxypeptidase A1 [Source:VGNC Symbol;Acc:VGNC:86930] && sp|P09954|CBPA1_PIG Carboxypeptidase A1 OS=Sus scrofa OX=9823 GN=CPA1 PE=1 SV=2 && PF02244:Carboxypeptidase activation peptide|PF00246:Zinc carboxypeptidase	-
ENSSSCG00000026404	6.85111	3.98425	5.45941	20.067	11.1176	14.6229	5.43159	15.2692	-1.49484	0.0391667	0.511145	SERTAD4	9	132737299	132748448	-	3207	protein_coding	SERTA domain containing 4 [Source:VGNC Symbol;Acc:VGNC:92752] && sp|Q9NUC0|SRTD4_HUMAN SERTA domain-containing protein 4 OS=Homo sapiens OX=9606 GN=SERTAD4 PE=1 SV=1 && PF06031:SERTA motif	-
ENSSSCG00000037582	81.2346	71.7164	132.118	362.952	142.508	73.1145	95.0229	192.858	-1.02434	0.0393135	0.511703	F2RL2	2	85535676	85541767	-	1282	protein_coding	coagulation factor II thrombin receptor like 2 [Source:VGNC Symbol;Acc:VGNC:87862] && sp|Q58D85|PAR3_BOVIN Proteinase-activated receptor 3 OS=Bos taurus OX=9913 GN=F2RL2 PE=2 SV=1 && PF00001:7 transmembrane receptor (rhodopsin family)	-
ENSSSCG00000002957	3.91492	5.97637	4.36753	10.4698	12.1283	19.8454	4.75294	14.1478	-1.56784	0.039501	0.513194	GGN	6	47297575	47301553	-	3216	protein_coding	gametotin [Source:VGNC Symbol;Acc:VGNC:88436] && sp|Q66HC8|GGN_RAT Gametogenetin OS=Rattus norvegicus OX=10116 GN=Ggn PE=1 SV=1 && PF15685:Gametogenetin	-
ENSSSCG00000036026	10.766	6.97243	6.55129	2.61744	0	2.08899	8.09659	1.56881	2.34819	0.040323	1	SRARP	6	75160374	75162820	+	912	protein_coding	steroid receptor associated and regulated protein [Source:VGNC Symbol;Acc:VGNC:93446] && sp|Q8NEQ6|SRARP_HUMAN Steroid receptor-associated and regulated protein OS=Homo sapiens OX=9606 GN=SRARP PE=1 SV=1 && PF15547:Steroid receptor-associated and regulated protein	-
ENSSSCG00000033624	3.91492	11.9527	4.36753	17.4496	12.1283	27.1568	6.74506	18.9116	-1.48112	0.0407882	0.520888	SRGAP3	13	65367608	65721405	-	8787	protein_coding	SLIT-ROBO Rho GTPase activating protein 3 [Source:VGNC Symbol;Acc:VGNC:93455] && sp|O43295|SRGP3_HUMAN SLIT-ROBO Rho GTPase-activating protein 3 OS=Homo sapiens OX=9606 GN=SRGAP3 PE=1 SV=3 && -	-
ENSSSCG00000005309	16.6384	17.9291	57.8697	6.97984	10.1069	18.8009	30.8124	11.9626	1.36919	0.0413277	0.522343	FAM166B	1	236322897	236324981	-	1050	protein_coding	family with sequence similarity 166 member B [Source:VGNC Symbol;Acc:VGNC:87922] && sp|Q2TBR5|F166B_BOVIN Protein FAM166B OS=Bos taurus OX=9913 GN=FAM166B PE=2 SV=1 && PF10629:Protein of unknown function (DUF2475)	-
ENSSSCG00000005780	5.87238	4.98031	0	8.7248	18.1925	13.5784	3.61756	13.4986	-1.877	0.0414449	0.522343	KCNG2	6	127866238	127891916	+	2417	protein_coding	potassium voltage-gated channel modifier subfamily G member 2 [Source:VGNC Symbol;Acc:VGNC:89340] && sp|Q9UJ96|KCNG2_HUMAN Potassium voltage-gated channel subfamily G member 2 OS=Homo sapiens OX=9606 GN=KCNG2 PE=1 SV=1 && -	-
ENSSSCG00000033457	1.95746	3.98425	2.18376	38.3891	4.04278	1.04449	2.70849	14.4921	-2.42755	0.0415045	0.522343	ENSSSCG00000033457	12	39591570	39595657	+	731	protein_coding	- && sp|P55773|CCL23_HUMAN C-C motif chemokine 23 OS=Homo sapiens OX=9606 GN=CCL23 PE=1 SV=3 && PF00048:Small cytokines (intecrine/chemokine), interleukin-8 like	-
ENSSSCG00000005631	92.0007	42.8307	30.5727	201.543	91.9732	53.2691	55.1347	115.595	-1.06833	0.041886	0.523502	EEIG1	1	268427708	268465786	-	4748	protein_coding	estrogen-induced osteoclastogenesis regulator 1 [Source:HGNC Symbol;Acc:HGNC:31419] && sp|Q5T9C2|F102A_HUMAN Protein FAM102A OS=Homo sapiens OX=9606 GN=FAM102A PE=1 SV=2 && -	-
ENSSSCG00000056525	40.1279	7.96849	0	0	5.05347	2.08899	16.0321	2.38082	2.77308	0.0423292	0.524704	ENSSSCG00000056525	AEMK02000452.1	3614661	3616273	-	1138	protein_coding	- && sp|P01859|IGHG2_HUMAN Immunoglobulin heavy constant gamma 2 OS=Homo sapiens OX=9606 GN=IGHG2 PE=1 SV=2 && PF07654:Immunoglobulin C1-set domain	-
ENSSSCG00000025460	17.6171	24.9015	26.2052	14.8322	6.06417	8.35594	22.9079	9.75076	1.21747	0.0433849	0.5294	SPSB2	5	63836766	63839250	+	1363	protein_coding	splA/ryanodine receptor domain and SOCS box containing 2 [Source:VGNC Symbol;Acc:VGNC:93431] && sp|Q99619|SPSB2_HUMAN SPRY domain-containing SOCS box protein 2 OS=Homo sapiens OX=9606 GN=SPSB2 PE=1 SV=1 && PF00622:SPRY domain|PF07525:SOCS box	-
ENSSSCG00000033307	16.6384	30.8779	8.73505	6.97984	9.09625	4.17797	18.7505	6.75135	1.4745	0.0434648	0.5294	GNG4	14	55653034	55726373	+	5290	protein_coding	G protein subunit gamma 4 [Source:HGNC Symbol;Acc:HGNC:4407] && sp|P50150|GBG4_HUMAN Guanine nucleotide-binding protein G(I)/G(S)/G(O) subunit gamma-4 OS=Homo sapiens OX=9606 GN=GNG4 PE=1 SV=1 && -	-
ENSSSCG00000049181	2.93619	5.97637	1.09188	0	0	0	3.33481	0	4.22369	0.0435225	1	ENSSSCG00000049181	3	16348029	16356168	-	7574	protein_coding	- && sp|O00370|LORF2_HUMAN LINE-1 retrotransposable element ORF2 protein OS=Homo sapiens OX=9606 PE=1 SV=1 && -	-
ENSSSCG00000050615	3.91492	6.97243	1.09188	10.4698	13.139	15.6674	3.99308	13.0921	-1.69663	0.0438069	0.531448	CCDC78	3	41053936	41057734	+	1552	protein_coding	coiled-coil domain containing 78 [Source:VGNC Symbol;Acc:VGNC:106567] && sp|D3Z5T1|CCD78_MOUSE Coiled-coil domain-containing protein 78 OS=Mus musculus OX=10090 GN=Ccdc78 PE=3 SV=2 && PF14739:Domain of unknown function (DUF4472)	-
ENSSSCG00000059082	11.7448	3.98425	4.36753	0	1.01069	2.08899	6.69885	1.03323	2.74948	0.0438942	1	ENSSSCG00000059082	1	201456457	201457002	-	546	protein_coding	- && sp|P49879|IFNA1_PIG Interferon alpha-1 OS=Sus scrofa OX=9823 PE=3 SV=1 && PF00143:Interferon alpha/beta domain	-
ENSSSCG00000047828	22.5108	16.933	20.7457	14.8322	2.02139	1.04449	20.0632	5.96601	1.71782	0.0440812	0.532876	ENSSSCG00000047828	15	29813267	29821560	-	8249	protein_coding	- && sp|P11369|LORF2_MOUSE LINE-1 retrotransposable element ORF2 protein OS=Mus musculus OX=10090 GN=Pol PE=1 SV=2 && -	-
ENSSSCG00000016475	18.5959	4.98031	3.27564	1.74496	0	3.13348	8.95061	1.62615	2.46977	0.0455049	1	ENSSSCG00000016475	18	7421004	7580571	-	2629	protein_coding	- && sp|P11364|TCB_FLV Viral T-cell receptor beta chain-like T17T-22 OS=Feline leukemia virus OX=11768 GN=V-TCR PE=4 SV=1 && PF07654:Immunoglobulin C1-set domain|PF07686:Immunoglobulin V-set domain	-
ENSSSCG00000060121	10.766	11.9527	8.73505	21.812	25.2674	20.8899	10.4846	22.6564	-1.10839	0.0459144	0.54519	WNK4	12	20065061	20081762	-	4177	protein_coding	WNK lysine deficient protein kinase 4 [Source:HGNC Symbol;Acc:HGNC:14544] && sp|Q7TPK6|WNK4_RAT Serine/threonine-protein kinase WNK4 OS=Rattus norvegicus OX=10116 GN=Wnk4 PE=1 SV=3 && PF12202:Oxidative-stress-responsive kinase 1 C-terminal domain|PF00069:Protein kinase domain	-
ENSSSCG00000008819	2.93619	3.98425	5.45941	0	1.01069	0	4.12662	0.336898	3.56245	0.0460244	1	TXK	8	37977986	38046933	-	4336	protein_coding	TXK tyrosine kinase [Source:VGNC Symbol;Acc:VGNC:94599] && sp|P42681|TXK_HUMAN Tyrosine-protein kinase TXK OS=Homo sapiens OX=9606 GN=TXK PE=1 SV=3 && -	-
ENSSSCG00000015981	14.681	2.98819	8.73505	7.85232	82.8769	6.26696	8.8014	32.3321	-1.87421	0.0461298	0.546411	HOXD10	15	81917637	81921461	+	2433	protein_coding	homeobox D10 [Source:VGNC Symbol;Acc:VGNC:96351] && sp|P28358|HXD10_HUMAN Homeobox protein Hox-D10 OS=Homo sapiens OX=9606 GN=HOXD10 PE=1 SV=2 && PF00046:Homeodomain	-
ENSSSCG00000029990	10.766	13.9449	8.73505	3.48992	0	5.22246	11.1487	2.90413	1.94162	0.046539	0.549906	DEFB1	AEMK02000617.1	558	11154	+	347	protein_coding	defensin beta 1 [Source:VGNC Symbol;Acc:VGNC:87240] && sp|Q95M67|DEFB1_CERER Beta-defensin 1 OS=Cercopithecus erythrogaster OX=161496 GN=DEFB1 PE=3 SV=1 && -	-
ENSSSCG00000056207	6.85111	4.98031	29.4808	24.4294	38.4064	39.6907	13.7707	34.1755	-1.32135	0.0466217	0.550372	AKAIN1	6	101816967	101873206	+	2529	protein_coding	A-kinase anchor inhibitor 1 [Source:HGNC Symbol;Acc:HGNC:28285] && sp|P0CW23|AKAI1_HUMAN A-kinase anchor protein inhibitor 1 OS=Homo sapiens OX=9606 GN=AKAIN1 PE=1 SV=1 && -	-
ENSSSCG00000038801	60.6813	181.283	182.344	97.7178	426.513	324.837	141.436	283.023	-1.00056	0.0470381	0.552753	NPNT	8	115779840	115861137	-	5362	protein_coding	nephronectin [Source:VGNC Symbol;Acc:VGNC:90855] && sp|Q6UXI9|NPNT_HUMAN Nephronectin OS=Homo sapiens OX=9606 GN=NPNT PE=2 SV=3 && PF00629:MAM domain, meprin/A5/mu|PF07645:Calcium-binding EGF domain	-
ENSSSCG00000030206	10.766	4.98031	4.36753	2.61744	0	0	6.70462	0.87248	2.86225	0.0470849	1	STK33	9	786650	936723	+	2415	protein_coding	serine/threonine kinase 33 [Source:VGNC Symbol;Acc:VGNC:93555] && sp|Q0VD22|STK33_BOVIN Serine/threonine-protein kinase 33 OS=Bos taurus OX=9913 GN=STK33 PE=2 SV=1 && PF00069:Protein kinase domain	-
ENSSSCG00000058425	3.91492	0.996062	2.18376	1.74496	18.1925	12.5339	2.36492	10.8238	-2.18292	0.0476047	0.555161	FGF5	8	137532260	137554458	-	2016	protein_coding	fibroblast growth factor 5 [Source:HGNC Symbol;Acc:HGNC:3683] && sp|A0MTF4|FGF5_BOVIN Fibroblast growth factor 5 OS=Bos taurus OX=9913 GN=FGF5 PE=2 SV=1 && PF00167:Fibroblast growth factor	-
ENSSSCG00000056858	1.95746	3.98425	2.18376	6.97984	9.09625	13.5784	2.70849	9.88483	-1.85943	0.0476279	0.555161	ENSSSCG00000056858	6	120506	123813	-	715	protein_coding	- && sp|Q920A7|AFG31_MOUSE AFG3-like protein 1 OS=Mus musculus OX=10090 GN=Afg3l1 PE=1 SV=2 && PF01434:Peptidase family M41	-
ENSSSCG00000063511	112.554	87.6534	0	0.87248	1.01069	10.4449	66.7358	4.10937	4.02784	0.0479254	0.556118	ENSSSCG00000063511	AEMK02000452.1	3633030	3635390	-	1412	protein_coding	- && sp|P01861|IGHG4_HUMAN Immunoglobulin heavy constant gamma 4 OS=Homo sapiens OX=9606 GN=IGHG4 PE=1 SV=1 && PF07654:Immunoglobulin C1-set domain	-
ENSSSCG00000034914	7.82984	105.583	0	0	0	0	37.8041	0	7.72267	0.0482081	0.558173	ENSSSCG00000034914	5	63488688	63514531	-	2598	protein_coding	CD163 molecule-like 1 [Source:NCBI gene (formerly Entrezgene);Acc:100144477] && sp|P30205|WC11_BOVIN Antigen WC1.1 OS=Bos taurus OX=9913 PE=2 SV=1 && PF00530:Scavenger receptor cysteine-rich domain	-
ENSSSCG00000028858	7.82984	6.97243	10.9188	14.8322	12.1283	38.6462	8.5737	21.8689	-1.34981	0.0483189	0.558434	FAM83C	17	38645441	38652083	-	3444	protein_coding	family with sequence similarity 83 member C [Source:VGNC Symbol;Acc:VGNC:95746] && sp|Q9BQN1|FA83C_HUMAN Protein FAM83C OS=Homo sapiens OX=9606 GN=FAM83C PE=1 SV=3 && -	-
ENSSSCG00000023460	0	0.996062	0	4.3624	2.02139	6.26696	0.332021	4.21692	-3.52614	0.0498238	1	HPCAL4	6	95502684	95515871	-	3875	protein_coding	hippocalcin like 4 [Source:VGNC Symbol;Acc:VGNC:88959] && sp|P29104|HPCL4_BOVIN Hippocalcin-like protein 4 OS=Bos taurus OX=9913 GN=HPCAL4 PE=1 SV=3 && -	-
ENSSSCG00000040581	1265.5	431.295	461.866	339.395	359.807	96.0934	719.553	265.098	1.44037	0.0498652	0.563673	CISH	13	33085286	33090858	-	2077	protein_coding	cytokine inducible SH2 containing protein [Source:VGNC Symbol;Acc:VGNC:86709] && sp|Q2HJ53|CISH_BOVIN Cytokine-inducible SH2-containing protein OS=Bos taurus OX=9913 GN=CISH PE=2 SV=1 && PF00017:SH2 domain|PF07525:SOCS box	-
ENSSSCG00000027434	22.5108	24.9015	15.2863	85.503	32.3422	19.8454	20.8996	45.8969	-1.13883	0.0498786	0.563673	OLFM2	2	68734081	68807191	-	2297	protein_coding	olfactomedin 2 [Source:VGNC Symbol;Acc:VGNC:91032] && sp|Q568Y7|NOE2_RAT Noelin-2 OS=Rattus norvegicus OX=10116 GN=Olfm2 PE=1 SV=1 && PF02191:Olfactomedin-like domain|PF12308:Neurogenesis glycoprotein	-
ENSSSCG00000028295	22.5108	28.8858	34.9402	7.85232	18.1925	15.6674	28.7789	13.9041	1.05749	0.0498905	0.563673	ZNF354B	2	79579753	79601137	-	2933	protein_coding	zinc finger protein 354B [Source:HGNC Symbol;Acc:HGNC:17197] && sp|Q96LW1|Z354B_HUMAN Zinc finger protein 354B OS=Homo sapiens OX=9606 GN=ZNF354B PE=1 SV=1 && PF01352:KRAB box|PF00096:Zinc finger, C2H2 type	-
