# Supplementary material for: Initial Screening of Extrachromosomal Circular DNA Candidates for Pork Meat Quality Traits Using Circle-Seq and RNA-Seq Analysis
Source: Animals (Basel). 2025 May 29;15(11):1590. doi: 10.3390/ani15111590 (PMC12153846; doi:10.3390/ani15111590)
Supplement: Supplementary file 1 [file animals-15-01590-s001.zip › Supplementary Table S3.xlsx]

## Sheet: Sheet1
Supplementary Table S3. The full name of eccDEGs of the YN and YL groups
Gene name ( Abbreviation )	Gene name ( Full name )
UBA7	Ubiquitin like modifier activating enzyme 7
GPCPD1	Glycerophosphocholine phosphodiesterase 1
AKR1C4	Aldo-keto reductase family 1 member C4
GRM4	Glutamate metabotropic receptor 4
FRAS1	Fraser extracellular matrix complex subunit 1
PER2	Period circadian regulator 2
TREX1	Three prime repair exonuclease 1
CDHR4	Cadherin related family member 4
ENSSSCG00000016475	ENSSSCG00000016475
GHSR	Growth hormone secretagogue receptor
KCTD6	Potassium channel tetramerization domain containing 6
ENSSSCG00000034614	ENSSSCG00000034614
CISH	Cytokine inducible SH2 containing protein
ENSSSCG00000062186	ENSSSCG00000062186
CCR1	C-C motif chemokine receptor 1
HRH1	Histamine receptor H1
PTX3	Pentraxin 3
UBASH3B	Ubiquitin associated and SH3 domain containing B
ADAMTS16	ADAM metallopeptidase with thrombospondin type 1 motif 16
TNIK	TRAF2 and NCK interacting kinase
ACKR2	Atypical chemokine receptor 2
SRGAP3	SLIT-ROBO Rho GTPase activating protein 3
RAB6B	RAB6B, member RAS oncogene family
AK4	Adenylate kinase 4
USH1C	USH1 protein network component harmonin
PEX11G	Peroxisomal biogenesis factor 11 gamma
ZFP36	ZFP36 ring finger protein
ENSSSCG00000031706	ENSSSCG00000031706
BST2	Bone marrow stromal cell antigen 2
MYLK3	Myosin light chain kinase 3
KLF2	KLF transcription factor 2
ENSSSCG00000047099	ENSSSCG00000047099
ABHD2	Abhydrolase domain containing 2, acylglycerol lipase
SLC7A10	Solute carrier family 7 member 10
GGN	Gametogenetin
PTGIS	Prostaglandin I2 synthase
PLEK	Pleckstrin
TMEM59L	Transmembrane protein 59 like
COMP	Cartilage oligomeric matrix protein
ATCAY	ATCAY kinesin light chain interacting caytaxin
OLFM2	Olfactomedin 2
KCTD15	Potassium channel tetramerization domain containing 15
DCLK1	Doublecortin like kinase 1
SPRED3	Sprouty related EVH1 domain containing 3
FAM180A	Family with sequence similarity 180 member A
NREP	Neuronal regeneration related protein
IGSF3	Immunoglobulin superfamily member 3
SYNE3	Spectrin repeat containing nuclear envelope family member 3
KIAA1522	NHS like 3（Also known as KIAA1522）
ITGBL1	Integrin subunit beta like 1
