# Supplementary material for: Initial Screening of Extrachromosomal Circular DNA Candidates for Pork Meat Quality Traits Using Circle-Seq and RNA-Seq Analysis
Source: Animals (Basel). 2025 May 29;15(11):1590. doi: 10.3390/ani15111590 (PMC12153846; doi:10.3390/ani15111590)
Supplement: Supplementary file 1 [file animals-15-01590-s001.zip › Supplementary Table S4.xlsx]

## Sheet: Sheet1
Supplementary Table 4. Up-regulated eccDEGs in YN and YL group.
eccDNAs ID	eccDNAs segment	Up-regulated eccDEGs	FPKM	gene locus		overlap size（bp）
ecc_sus_13326	ssc13:6028213-113199299	TREX1	YN group	ssc13:31179291-31180747		1211
ecc_sus_13326	ssc13:6028213-113199299	CDHR4		ssc13:32322034-32329337		2646
ecc_sus_13326	ssc13:6028213-113199299	UBA7		ssc13:32332367-32341217		3162
ecc_sus_9559	ssc18:7500811-7501075	ENSSSCG00000016475		ssc18:7421004-7580571		264
ecc_sus_13326	ssc13:6028213-113199299	GHSR		ssc13:110983298-111038324		7847
ecc_sus_13326	ssc13:6028213-113199299	KCTD6		ssc13:40167717-40219838		2259
ecc_sus_13326	ssc13:6028213-113199299	ENSSSCG00000034614		ssc13:35207145-35257795		5308
ecc_sus_13326	ssc13:6028213-113199299	CISH		ssc13:33085286-33090858		2077
ecc_sus_31597	ssc4:112113803-112114225	ENSSSCG00000062186		ssc4:112075073-112201596		422
ecc_sus_24348	ssc2:34161240-73232708	USH1C	YL group	ssc2:41593802-41647247		3579
ecc_sus_24348	ssc2:34161240-73232708	PEX11G		ssc2:71639301-71652903		4441
ecc_sus_35206	ssc6:10037381-48166072	ZFP36		ssc6:48063677-48066250		1761
ecc_sus_24348	ssc2:34161240-73232708	ENSSSCG00000031706		ssc2:47042505-47240103		9894
ecc_sus_24348	ssc2:34161240-73232708	BST2		ssc2:60305283-60309697		1458
ecc_sus_35206	ssc6:10037381-48166072	MYLK3		ssc6:37850754-37920754		4932
ecc_sus_24348	ssc2:34161240-73232708	KLF2		ssc2:61270199-61273138		2256
ecc_sus_35206	ssc6:10037381-48166072	ENSSSCG00000047099		ssc6:12221270-12223375		2106
Note: up-regulated: refers to a higher expression level of the gene in the YN group compared to the YL group
