# Supplementary material for: Initial Screening of Extrachromosomal Circular DNA Candidates for Pork Meat Quality Traits Using Circle-Seq and RNA-Seq Analysis
Source: Animals (Basel). 2025 May 29;15(11):1590. doi: 10.3390/ani15111590 (PMC12153846; doi:10.3390/ani15111590)
Supplement: Supplementary file 1 [file animals-15-01590-s001.zip › Supplementary Table S5.xlsx]

## Sheet: Sheet1
Supplementary Table 5. Down-regulated eccDEGs in YN and YL group.
eccDNAs ID	eccDNAs segment	Down-regulated eccDEGs	FPKM	gene locus	overlap size（bp）
ecc_sus_13326	ssc13:6028213-113199299	CCR1	YN group	ssc13:29227222-29233960	3021
ecc_sus_13326	ssc13:6028213-113199299	HRH1		ssc13:67209127-67411170	4052
ecc_sus_13326	ssc13:6028213-113199299	PTX3		ssc13:97273594-97279569	1887
ecc_sus_19445	ssc9:49740087-49740527	UBASH3B		ssc9:49630793-49770897	440
ecc_sus_8665	ssc16:76445891-76446106	ADAMTS16		ssc16:76326721-76491003	215
ecc_sus_13326	ssc13:6028213-113199299	TNIK		ssc13:109643895-110052236	8855
ecc_sus_13326	ssc13:6028213-113199299	ACKR2		ssc13:26288584-26329581	7187
ecc_sus_13326	ssc13:6028213-113199299	SRGAP3		ssc13:65367608-65721405	8787
ecc_sus_13326	ssc13:6028213-113199299	RAB6B		ssc13:75012268-75075239	5528
ecc_sus_38422	ssc6:140981157-151173884	AK4		ssc6:147177031-147257814	6813
ecc_sus_12446/ ecc_sus_36384	ssc7:54689073-54689459/ ssc7:54689071-54689419	ABHD2	YL group	ssc7:54655804-54770131	386/348
ecc_sus_35206	ssc6:10037381-48166072	SLC7A10		ssc6:43002431-43017554	1869
ecc_sus_35206	ssc6:10037381-48166072	GGN		ssc6:47297575-47301553	3216
ecc_sus_19909/ ecc_sus_8330	ssc17:51172371-51172836/ ssc17:51172368-51172836	PTGIS		ssc17:51153154-51200300	465/468
ecc_sus_25923	ssc3:73896006-73896978	PLEK		ssc3:73877743-73906667	972
ecc_sus_38878	ssc8:73887871-73889045	FRAS1		ssc8:73502717-73957375	1174
ecc_sus_24348	ssc2:34161240-73232708	TMEM59L		ssc2:59210792-59223202	2484
ecc_sus_24348	ssc2:34161240-73232708	COMP		ssc2:59061426-59069564	3022
ecc_sus_22863/ ecc_sus_9710	ssc2:74816329-74817223/ ssc2:74816071-74816394	ATCAY		ssc2:74800048-74838671	894/323
ecc_sus_24348/ ecc_sus_22708	ssc2:34161240-73232708/ ssc2:68745326-68746000	OLFM2		ssc2:68734081-68807191	2297/674
ecc_sus_35206	ssc6:10037381-48166072	KCTD15		ssc6:43529806-43544186	2878
ecc_sus_6299	ssc11:12110009-12110582	DCLK1		ssc11:11815357-12158826	573
ecc_sus_35206	ssc6:10037381-48166072	SPRED3		ssc6:47298634-47310181	2736
ecc_sus_20701	ssc18:13583492-13583857	FAM180A		ssc18:13575527-13592344	365
ecc_sus_23489	ssc2:117841533-117843133	NREP		ssc2:117838660-117867801	1600
ecc_sus_9862	ssc4:104147899-104150211	IGSF3		ssc4:103994390-104166988	2312
ecc_sus_12823	ssc7:116708508-116708756	SYNE3		ssc7:116665435-116770302	248
ecc_sus_11533	ssc6:89086144-89086537	KIAA1522		ssc6:89058808-89087839	393
ecc_sus_2392	ssc11:70217219-70217727	ITGBL1		ssc11:70042232-70246968	508
Note: down-regulated: indicates a higher expression level in the YL group compared to the YN group
